# Supplementary material for: Insights into Medication-Induced Osteonecrosis of the Jaw Through the Application of Salivary Proteomics and Bioinformatics
Source: Int J Mol Sci. 2024 Nov 19;25(22):12405. doi: 10.3390/ijms252212405 (PMC11594355; doi:10.3390/ijms252212405)
Supplement: Supplementary file 1 [file ijms-25-12405-s001.zip › Table S1.xlsx]

## Sheet: DEPs
Gene Symbol	Gene ID	Accession	Abundance Ratio: (MRONJ) / (control)	log 2 FC	Abundance Ratio Adj. P-Value: (MRONJ) / (control)
GOT1	B2R6R7; B7Z7E9; hsa:2805; P17174; Q5VW80	P17174	0.988	-0.0174171	0.999996
TINAGL1	A8K9Q5; B4DPK6; D3DPN8; hsa:64129; Q8TEJ9; Q8WZ23; Q96GZ4; Q96JW3; Q9GZM7	Q9GZM7	0.95	-0.0740006	0.99998
STK10	A6ND35; B2R8F5; B3KMY1; hsa:6793; O94804; Q6NSK0; Q9UIW4	O94804	0.931	-0.103147	0.999896
ST6GAL1	A8KA14; B2R513; D3DNV3; hsa:6480; P15907	P15907	0.928	-0.107803	0.999896
PSME2	hsa:5721; Q15129; Q9UL46	Q9UL46	0.925	-0.112475	0.999896
TSG101	L0L6B6	L0L6B6	1.014	0.0200577	0.999766
HEL20	hsa:10380; V9HWF9	V9HWF9	0.991	-0.013043	0.999766
LZTS1	D3DSQ6; hsa:11178; Q9Y250; Q9Y5V7; Q9Y5V8; Q9Y5V9; Q9Y5W0; Q9Y5W1; Q9Y5W2	Q9Y250	0.988	-0.0174171	0.999766
ADIC	A0A024RAG6; A0A3B0J657; hsa:712	A0A024RAG6	0.984	-0.0232698	0.999766
C4BPB	A5JYP8; D3DT81; hsa:725; P20851; Q5VVR0; Q9BS25	P20851	0.984	-0.0232698	0.999766
SPRR1A	B1AN47; D3DV31; hsa:6698; P35321; Q2M303; Q9UDG4	P35321	0.983	-0.0247367	0.999766
GCLM	A8K334; D3DT45; hsa:2730; M5A959; P48507; Q6FHC1; Q9NPX9; Q9NU74	P48507	0.98	-0.0291463	0.999766
IgH	A0A2U8J950	A0A2U8J950	0.98	-0.0291463	0.999766
P4HB	A0A024R8S5; hsa:5034	A0A024R8S5	0.98	-0.0291463	0.999766
VNN2	A0AUZ3; A6NDY1; A8K4E3; A8K7W0; B2DFZ0; B2DFZ1; B2DFZ2; B2DFZ3; F6XL73; hsa:8875; O95498; Q2XUN1; Q9UJF3; Q9UMW2	O95498	0.977	-0.0335695	0.999766
WBP2	A0A024R8L1; hsa:23558	A0A024R8L1	0.975	-0.0365259	0.999766
FABP5	B2R4K0; hsa:2171; Q01469	Q01469	0.974	-0.0380063	0.999766
MIF	hsa:4282; I4AY87	I4AY87	0.974	-0.0380063	0.999766
HNRNPF	B3KM84; hsa:3185; P52597; Q5T0N2; Q96AU2	P52597	0.969	-0.0454314	0.999766
S100A2	hsa:6273; O00266; P29034; Q3KRB9; Q5RHS8; Q9BU83	P29034	0.968	-0.046921	0.999766
IGHV3-35	A0A0C4DH35	A0A0C4DH35	0.964	-0.0528949	0.999766
ST6GALNAC1	hsa:55808; Q6UW90; Q9NSC6; Q9NSC7	Q9NSC7	0.961	-0.0573917	0.999766
WAS	hsa:7454; P42768; Q9BU11; Q9UNJ9	P42768	0.946	-0.0800879	0.999766
ITLN1	Q5IWS5	Q5IWS5	0.943	-0.0846703	0.999766
LYPD3	hsa:27076; O95274; Q9UJ74	O95274	0.963	-0.0543923	0.999597
SORT1	B4DWI3; C0JYZ0; hsa:6272; Q8IZ49; Q99523	Q99523	0.961	-0.0573917	0.999597
HARS1	B4DHQ1; B4DY73; D6REN6; hsa:3035; J3KNE5; P12081	P12081	0.924	-0.114035	0.998933
IgH	A0A2U8J942	A0A2U8J942	0.962	-0.0558912	0.998284
MSLN	D3DU65; hsa:10232; Q13421; Q14859; Q4VQD5; Q96GR6; Q96KJ5; Q9BR17; Q9BTR2; Q9UCB2; Q9UK57	Q13421	0.961	-0.0573917	0.998131
HGFAC	hsa:3083; Q04756; Q14726; Q2M1W7; Q53X47	Q04756	0.992	-0.011588	0.998123
TXNRD1	B7Z1F4; B7Z3Y8; B7Z904; E9PMY9; F5H780; hsa:7296; Q16881; Q6FI31; Q6VB40; Q6VB41; Q6VB42; Q6VBP2; Q6VBP3; Q6VBP4; Q6VBP5; Q6VBP9; Q6VBQ0; Q6YNQ1; Q76P53; Q7LA96; Q8WVC8; Q99475; Q9UES8; Q9UH79	Q16881	0.953	-0.0694519	0.998123
ICOSLG	A0A096LPE5	A0A096LPE5	0.959	-0.0603973	0.9968
RAB2	A0A024R7V6; hsa:5862	A0A024R7V6	0.998	-0.00288828	0.996756
PRSS27	hsa:83886; Q9BQR3	Q9BQR3	0.952	-0.0709665	0.996045
FUT6	A6NEX0; D6W637; hsa:2528; P51993; Q9UND8	P51993	0.909	-0.137648	0.995243
GOT2	B4DJA6; E7ERW2; hsa:2806; P00505; Q53FL3; Q9BWA3	P00505	0.984	-0.0232698	0.995078
FMNL1	K7EK60	K7EK60	0.967	-0.0484122	0.995078
ST3GAL6	B2RCH2; B3KMI1; D3DN39; F8W6U0; hsa:10402; Q9Y274	Q9Y274	0.974	-0.0380063	0.993863
ST3GAL1	hsa:6482; O60677; Q11201; Q9UN51	Q11201	0.943	-0.0846703	0.993863
DKFZp686C02218	Q7Z374	Q7Z374	0.909	-0.137648	0.993863
TUBB6	K7EK43	K7EK43	0.945	-0.0816138	0.993367
KRT76	B4DRR3; hsa:51350; Q01546; Q7Z795	Q01546	1.004	0.00575927	0.993357
KLNA1	A0A1R3UCD2; hsa:3816	A0A1R3UCD2	0.954	-0.0679388	0.993277
ERP70	A0A090N8Y2; hsa:9601	A0A090N8Y2	0.998	-0.00288828	0.993023
HSPB1	B2R4N8; hsa:3315; P04792; Q6FI47; Q96C20; Q96EI7; Q9UC31; Q9UC34; Q9UC35; Q9UC36	P04792	0.996	-0.00578235	0.993023
DAZAP1	A0A0S2Z569; hsa:26528	A0A0S2Z569	1.006	0.00863031	0.992778
TFG	D3DN49; G5E9V1; hsa:10342; K0J5S8; K0J6K2; Q15656; Q92734; Q969I2	Q92734	1.005	0.0071955	0.992778
ANGPTL1	hsa:9068; O95841; Q5T5Z5	O95841	1.002	0.00288251	0.992778
CHID1	B3KWB0; hsa:66005; Q8NBM9; Q96CZ3; Q96S93; Q96SK0; Q9BWS9; Q9BY52	Q9BWS9	0.961	-0.0573917	0.992778
EIF4B	F8VSC7	F8VSC7	0.958	-0.0619024	0.992778
RRBP1	A0A0A0MRV0; A2A2S6; A6NCN6; hsa:6238; O75300; O75301; Q5W165; Q96SB2; Q9BWP1; Q9H476; Q9P2E9	Q9P2E9	0.957	-0.0634092	0.992778
CLU	B2R9Q1; B3KSE6; hsa:1191; P10909; P11380; P11381; Q2TU75; Q5HYC1; Q7Z5B9	P10909	0.949	-0.07552	0.992778
ATOX1	A8KAJ8; D3DQI2; hsa:475; O00244; Q2M1R6; Q56AP3	O00244	0.927	-0.109359	0.992778
SMPDL3A	B7Z729; hsa:10924; Q8WV13; Q92484	Q92484	0.907	-0.140826	0.992778
CHI3L2	A6NNY3; B4DPR7; hsa:1117; Q15749; Q15782; Q15783; Q5VUV7; Q96F97	Q15782	0.945	-0.0816138	0.989325
CTSL	A0A024R276; hsa:1514	A0A024R276	0.958	-0.0619024	0.988853
SARS1	B2R6Y9; hsa:6301; P49591; Q5T5C8; Q9NSE3	P49591	1.021	0.0299829	0.988194
HLA-B	V5LKY4	V5LKY4	1.021	0.0299829	0.987604
SAA2	G3XAK9; hsa:6289; P02735; P02736; P02737; P0DJI9; Q16730; Q16834; Q16835; Q16879; Q3KRB3; Q6FG67; Q96QN0; Q9UCK9; Q9UCL0	P0DJI9	1.033	0.0468403	0.985614
LYPD2	F1T0L0; hsa:137797	F1T0L0	1.011	0.015783	0.98552
PRKCSH	A8K318; hsa:5589; P14314; Q96BU9; Q96D06; Q9P0W9	P14314	0.947	-0.0785637	0.984427
PPL	hsa:5493; O60314; O60437; O60454; Q14C98	O60437	0.933	-0.100051	0.983925
CYTB	H9E837	H9E837	0.942	-0.086201	0.983614
ADGRG1	A6NIT7; A6NJV9; B0M0K4; B4DR54; hsa:9289; O95966; Q6ZMP1; Q8NGB3; Q96HB4; Q9Y653	Q9Y653	0.939	-0.0908029	0.983501
FAM3B	hsa:54097; P58499	P58499	0.939	-0.0908029	0.983501
EPHX2	B2Z3B1; B3KTU8; B3KUA0; G3V134; hsa:2053; J3KPH7; P34913; Q16764; Q9HBJ1; Q9HBJ2	P34913	0.92	-0.120294	0.983501
GSTP1	hsa:2950; O00460; P09211; Q15690; Q5TZY3	P09211	1.013	0.0186342	0.982427
ADISSP	A8K4J0; D3DVX8; hsa:54976; Q5JX81; Q9GZN8; Q9NWX3	Q9GZN8	0.981	-0.027675	0.980973
SORD	B2R655; B7Z3A6; hsa:6652; J3JZZ5; Q00796; Q16682; Q9UMD6	Q00796	1.01	0.0143553	0.980669
CTHRC1	G3V141; hsa:115908; Q6UW91; Q8IX63; Q96CG8	Q96CG8	1.038	0.0538064	0.980193
SFN	hsa:2810; P31947; Q6FH30; Q6FH51; Q96DH0	P31947	0.935	-0.0969617	0.980193
CLIC3	hsa:9022; O95833; Q5SPZ7	O95833	1.002	0.00288251	0.97994
PEG3	A0A3B3IRU6	A0A3B3IRU6	0.9	-0.152003	0.979825
BLMH	B2R796; hsa:642; Q13867; Q53F86; Q9UER9	Q13867	1.005	0.0071955	0.97979
NADK	A6NNN3; A8K296; B7Z434; F5GXR5; hsa:65220; O95544; Q5QPS4; Q9H2P2; Q9H931	O95544	1.016	0.0229004	0.97873
PSCA	hsa:8000; O43653; Q6UW92	O43653	0.924	-0.114035	0.977817
CALML3	B2R9V6; hsa:810; P27482; Q5SQI4	P27482	0.932	-0.101598	0.977812
GNG2	hsa:54331; P59768; Q5JPE2; Q6P9A9	P59768	1.065	0.0908534	0.974466
KLK10	A6NC12; hsa:5655; O43240; Q53YL3; Q99920; Q9GZW9	O43240	0.96	-0.0588937	0.974466
SCGB1A1	A0A0S2Z4R6; hsa:7356	A0A0S2Z4R6	0.896	-0.158429	0.974258
GLO1	B2R6P7; B4DDV0; hsa:2739; P78375; Q04760; Q59EL0; Q5TZW3; Q96FC0; Q96J41	Q04760	0.973	-0.0394883	0.974124
TAGLN2	E9KL39; hsa:8407; P37802; Q5JRQ6; Q5JRQ7; Q6FGI1; Q9BUH5; Q9H4P0	P37802	0.928	-0.107803	0.973664
ARCN1	B0YIW5; hsa:372	B0YIW5	1.039	0.0551957	0.97293
CA6	E7EMQ1; hsa:765; P23280; Q5FBW3; Q5FC00; Q96QX8; Q9UF03	P23280	1.025	0.0356239	0.972572
MAT2A	A8K511; B4DN45; D6W5L1; hsa:4144; P31153; Q53SP5	P31153	1.038	0.0538064	0.972444
PDCD6IP	C5MQH7; E9PFU1; hsa:10015; Q6NUS1; Q8WUM4; Q9BX86; Q9NUN0; Q9P2H2; Q9UKL5	Q8WUM4	1.025	0.0356239	0.972381
TPM4	A0A2R8YHD2	A0A2R8YHD2	0.923	-0.115597	0.971268
HEL-S-128m	A0A024R938; hsa:9588; V9HWC7	V9HWC7	1.028	0.0398403	0.96986
IGLV3-1	A0A075B6K7; P01715; P01716; P06889	P01715	1.002	0.00288251	0.969191
PFDN5	A8K9A8; hsa:5204; Q54AA8; Q99471; Q9C083; Q9C084	Q99471	0.925	-0.112475	0.969191
ALB	A0A087WWT3	A0A087WWT3	0.915	-0.128156	0.968587
IMPA2	B0YJ29; hsa:3613; O14732; Q9UJT3	O14732	1.006	0.00863031	0.967517
FKBP4	D3DUQ1; hsa:2288; Q02790; Q9UCP1; Q9UCV7	Q02790	0.848	-0.237864	0.967141
NQO1	B2R5Y9; B4DNM7; B7ZAD1; hsa:1728; P15559; Q86UK1	P15559	0.872	-0.1976	0.96663
MTAP	A0A384ME80; hsa:4507	A0A384ME80	1.024	0.0342157	0.965976
MAPK14	A0A024RD15	A0A024RD15	1.009	0.0129262	0.965066
ATG7	B4E170; E9PB95; hsa:10533; O95352; Q7L8L0; Q9BWP2; Q9UFH4	O95352	1.036	0.051024	0.964757
PPP1R7	A0A140VK83; hsa:5510	A0A140VK83	1.056	0.0786098	0.964031
KRT14	hsa:3861; P02533; Q14715; Q53XY3; Q9BUE3; Q9UBN2; Q9UBN3; Q9UCY4	P02533	0.9	-0.152003	0.964007
CDH1	A8K1U7; hsa:999; P12830; Q13799; Q14216; Q15855; Q16194; Q4PJ14; Q9UII8	P12830	0.917	-0.125006	0.963992
GALNT7	B3KQU3; hsa:51809; Q7Z5W7; Q86SF2; Q9UJ28	Q86SF2	1.036	0.051024	0.963661
SERBP1	hsa:26135; Q5VU19; Q5VU20; Q5VU22; Q8NC51; Q8WUH0; Q96SE2; Q9BTY3; Q9BUM4; Q9Y367; Q9Y4S3	Q8NC51	0.905	-0.14401	0.96142
IgH	A0A2U8J8I9	A0A2U8J8I9	1.047	0.0662614	0.959036
CFP	hsa:5199; O15134; O15135; O15136; O75826; P27918	P27918	1.018	0.0257376	0.959009
PSMC6	B2R975; hsa:5706; P49719; P62333; Q6IBU3; Q92524	P62333	1.014	0.0200577	0.958761
PAICS	E9PDH9; hsa:10606; P22234; Q68CQ5	P22234	1.035	0.0496308	0.958459
HSPA4	hsa:3308; O95756; P34932; Q2TAL4; Q9BUK9	P34932	0.911	-0.134477	0.958267
IDUA	B3KWK6; hsa:3425; P35475	P35475	0.904	-0.145605	0.958267
NSFL1C	A2A2L1; B2RD74; hsa:55968; Q5JXA4; Q5JXA5; Q7Z533; Q9H102; Q9NVL9; Q9UI06; Q9UNZ2	Q9UNZ2	1.059	0.0827026	0.957799
PSMD4	D3DV16; hsa:5710; P55036; Q5VWC5; Q9NS92	P55036	0.87	-0.200913	0.957799
IGKJ3	A0A0A0MT96	A0A0A0MT96	1.074	0.102994	0.957702
HABP2	A8K467; B7Z8U5; F5H5M6; hsa:3026; O00663; Q14520	Q14520	0.989	-0.0159576	0.956938
RCN1	B7Z1M1; D3DR00; hsa:5954; Q15293	Q15293	1.017	0.0243197	0.956769
ALDH3A1	A8K828; hsa:218; P30838; Q9BT37	P30838	1.044	0.0621217	0.956763
DSP	B2RTT2; D7RX09; hsa:1832; O75993; P15924; Q14189; Q9UHN4	P15924	1.062	0.0867838	0.956115
ABO	E1Y3Y7	E1Y3Y7	1.057	0.0799754	0.95566
SPRR1B	B2R5H7; hsa:6699; P22528; P22529; P22530; Q5T524	P22528	1.054	0.0758749	0.95566
SPINT1	hsa:6692; O43278; Q7Z7D2	O43278	1.028	0.0398403	0.95566
AZGP1	C9JEV0	C9JEV0	1.027	0.0384362	0.95566
CD55	B1AP14; D3DT83; D3DT84; E7ER69; hsa:1604; P08174; P09679; P78361; Q14UF2; Q14UF3; Q14UF4; Q14UF5; Q14UF6	P08174	1.018	0.0257376	0.95566
NANS	B2RE98; hsa:54187; Q8WUV9; Q9BWS6; Q9NR45; Q9NVD4	Q9NR45	1.017	0.0243197	0.95566
MANBA	hsa:4126; O00462; Q96BC3; Q9NYX9	O00462	0.98	-0.0291463	0.95566
ME1	B4DZ70; hsa:4199; P48163; Q16797; Q16855; Q53F72; Q5VWA2; Q9BWX8; Q9H1W3; Q9UIY4	P48163	0.91	-0.136062	0.95566
GLG1	B7Z8Y4; D3DUJ7; hsa:2734; Q13221; Q6P9D1; Q92896	Q92896	0.902	-0.148801	0.95566
NAPA	A8K879; hsa:8775; P54920; Q96IK3; Q9BVJ3	P54920	0.895	-0.16004	0.95566
BPGM	A4D1N9; hsa:669; P07738	P07738	0.88	-0.184425	0.95566
CD44	A5YRN9; B6EAT9; D3DR12; D3DR13; hsa:960; O95370; P16070; P22511; Q04858; Q13419; Q13957; Q13958; Q13959; Q13960; Q13961; Q13967; Q13968; Q13980; Q15861; Q16064; Q16065; Q16066; Q16208; Q16522; Q86T72; Q86Z27; Q8N694; Q92493; Q96J24; Q9H5A5; Q9UC28; Q9UC29; Q9UC30; Q9UCB0; Q9UJ36	P16070	0.876	-0.190997	0.95566
SERPINB8	B4DTW2; hsa:5271; P50452; Q7Z2V6; Q8N178	P50452	1.024	0.0342157	0.955129
PAM	A0A804HIQ0	A0A804HIQ0	1.026	0.0370307	0.954802
ADD3	hsa:120; Q5VU08	Q5VU08	0.9	-0.152003	0.954802
FSCN1	A6NI89; B2RE97; hsa:6624; Q16658; Q96IC5; Q96IH1; Q9BRF1	Q16658	0.848	-0.237864	0.954375
KRT4	B4DRS2; F8VS64; hsa:3851; P19013; Q6GTR8; Q96LA7; Q9BTL1	P19013	0.873	-0.195946	0.953906
AKR1A1	A8KAL8; D3DQ04; hsa:10327; P14550; Q6IAZ4	P14550	0.898	-0.155213	0.953562
SAA1	D3DQX7	D3DQX7	1.113	0.154454	0.953094
IgH	A0A2U8J983	A0A2U8J983	1.044	0.0621217	0.953094
HEL-S-277	hsa:23564; V9HW53	V9HW53	0.998	-0.00288828	0.953094
PDGFC	B4DU34; B9EGR8; hsa:56034; Q4W5M9; Q9NRA1; Q9UL22	Q9NRA1	0.985	-0.0218044	0.953094
SFRP1	hsa:6422; O00546; O14779; Q8N474	Q8N474	0.898	-0.155213	0.953094
IL6ST	A0N0L4; hsa:3572; P40189; Q5FC04; Q9UQ41	P40189	0.897	-0.15682	0.953094
IGFL1	hsa:374918; Q6UW32	Q6UW32	1.054	0.0758749	0.952873
NLRC4	A8K9F8; B2RBQ3; B3KTF0; D6W580; hsa:58484; Q96J81; Q96J82; Q96J83; Q9NPP4	Q9NPP4	1.064	0.0894982	0.952831
EVI2B	B7Z4A7; hsa:2124; P34910	P34910	1.069	0.0962619	0.95235
S100A16	A8K439; D3DV52; hsa:140576; Q5RHS6; Q96FQ6	Q96FQ6	1.089	0.123004	0.952019
IgH	A0A2U8J9C0	A0A2U8J9C0	1.088	0.121679	0.952019
IGHV3-20	A0A0C4DH32	A0A0C4DH32	1.087	0.120352	0.952019
AMY2A	B9EJG1; hsa:279; P04746; Q9UBH3	P04746	1.085	0.117695	0.952019
C1QTNF1	hsa:114897; Q6ZMH6; Q96NF2; Q9BXJ1; Q9GZR4	Q9BXJ1	1.085	0.117695	0.952019
HLA-C	X5JRV1	X5JRV1	1.08	0.111031	0.952019
CTSC	A8K7V2; B5MDD5; hsa:1075; P53634; Q2HIY8; Q53G93; Q71E75; Q71E76; Q7M4N9; Q7Z3G7; Q7Z5U7; Q8WY99; Q8WYA7; Q8WYA8	P53634	1.07	0.0976108	0.952019
DKFZp686G11190	Q6MZQ6	Q6MZQ6	1.07	0.0976108	0.952019
scFv	Q65ZC9	Q65ZC9	1.064	0.0894982	0.952019
PMM2	A8K672; B7Z6R0; D3DUF3; hsa:5373; O15305	O15305	1.058	0.0813396	0.952019
ID2B	Q14602	Q14602	1.054	0.0758749	0.952019
RAB11A	A0A024R5Z8; hsa:8766	A0A024R5Z8	1.053	0.0745054	0.952019
SUGT1	A2A303; hsa:10910; Q5JAK5; Q5TAM6; Q6VXY6; Q9Y2Z0	Q9Y2Z0	1.051	0.0717627	0.952019
DPP7	A8K7U7; hsa:29952; Q5VSF1; Q969X4; Q9UHL4	Q9UHL4	1.015	0.0214797	0.952019
IgH	A0A2U8J999	A0A2U8J999	0.996	-0.00578235	0.952019
MUC16	B5ME49; hsa:94025; Q6ZQW5; Q8WXI7; Q96RK2	Q8WXI7	0.92	-0.120294	0.952019
CD93	hsa:22918; O00274; Q9NPY3	Q9NPY3	0.905	-0.14401	0.952019
HEBP2	hsa:23593; Q96P57; Q9Y5Z4	Q9Y5Z4	0.898	-0.155213	0.952019
CA6	F8W148	F8W148	0.892	-0.164884	0.952019
FOLH1	A4UU12; A9CB79; B7Z312; B7Z343; D3DQS5; E9PDX8; hsa:2346; O43748; Q04609; Q16305; Q541A4; Q8TAY3; Q9NP15; Q9NYE2; Q9P1P8	Q04609	0.888	-0.171368	0.952019
NECTIN1	hsa:5818; O75465; Q15223; Q2M3D3; Q9HBE6; Q9HBW2	Q15223	0.887	-0.172994	0.952019
MACROH2A1	A0A8I5KS04	A0A8I5KS04	0.884	-0.177882	0.952019
C1QTNF3	hsa:114899; Q0VAN4; Q542Y2; Q6MZN1; Q96KY1; Q9BXJ4	Q9BXJ4	0.869	-0.202572	0.952019
SEZ6L2	A0A087WYL5	A0A087WYL5	0.868	-0.204233	0.952019
EIF4E	B7Z6V1; D6RCQ6; hsa:1977; P06730; Q96E95	P06730	0.85	-0.234465	0.952019
DBH	hsa:1621; P09172; Q5T381; Q96AG2	P09172	1.059	0.0827026	0.951969
SCPEP1	hsa:59342; Q96A94; Q9H3F0; Q9HB40	Q9HB40	1.045	0.0635029	0.951173
DPP3	B2RDB5; B4DLX4; F5H8L6; hsa:10072; O95748; Q969H2; Q9BV67; Q9HAL6; Q9NY33	Q9NY33	0.884	-0.177882	0.950668
PCBP3	A8MPS2; A8MQ26; B7WNN9; B7WPC1; hsa:54039; P57721; Q8N9K6; Q96EP6	P57721	0.828	-0.272297	0.950668
ZNF735	hsa:730291; P0CB33	P0CB33	0.872	-0.1976	0.950556
F11R	hsa:50848; Q6FIB4	Q6FIB4	0.87	-0.200913	0.950556
PSMB6	hsa:5694; Q6IAT9	Q6IAT9	1.038	0.0538064	0.949885
HNRNPUL2	hsa:221092; Q1KMD3; Q8N3B3	Q1KMD3	1.11	0.15056	0.949351
RANBP5	A0A024RDY0	A0A024RDY0	1.08	0.111031	0.949351
CALU	B3KPG9; D6QS48; D6QS49; D6QS50; D6QS51; D6QS52; D6QS53; D6QS54; D6QS55; D6QS56; D6QS57; D6QS58; D6QS59; F5H1Q9; F5H879; hsa:813; O43852; O60456; Q6FHB9; Q96RL3; Q9NR43	O43852	1.076	0.105678	0.949351
DKFZp686K04218	Q7Z379	Q7Z379	1.076	0.105678	0.949351
MPST	A8MZ34; B3KP52; hsa:4357; J3KPV7; O75750; P25325; Q6FHN9	P25325	0.877	-0.189351	0.949351
MX1	A0A7P0T9I6	A0A7P0T9I6	0.875	-0.192645	0.949351
FOLR1	A0A024R5H1; hsa:2348	A0A024R5H1	1.076	0.105678	0.949311
KRT9	hsa:3857; O00109; P35527; Q0IJ47; Q14665	P35527	0.882	-0.181149	0.948951
PABPC1	hsa:26986; P11940; Q15097; Q93004	P11940	0.886	-0.174621	0.947488
DBI	B8ZWD2; B8ZWD6; B8ZWD7; hsa:1622; P07108; P08869; Q4VWZ6; Q53SQ7; Q6IB48; Q9UCI8	P07108	0.881	-0.182786	0.947488
DERA	hsa:51071; Q53HN9; Q6PHW2; Q9Y315	Q9Y315	1.113	0.154454	0.947265
PRB1	G3V1M9	G3V1M9	1.08	0.111031	0.946755
SOD1	A6NHJ0; D3DSE4; hsa:6647; P00441; Q16669; Q16711; Q16838; Q16839; Q16840; Q6NR85	P00441	0.879	-0.186065	0.946755
FLJ00382	Q8NF20	Q8NF20	0.839	-0.253257	0.946193
HLA-B	A0A2I6PN87	A0A2I6PN87	1.08	0.111031	0.94618
C1RL	hsa:51279; Q53GX9; Q9NZP8	Q9NZP8	1.075	0.104337	0.94618
BTD	A6NHF2; B2R865; B4DFX1; B4DLJ9; B7Z7C9; F8W1Q3; hsa:686; P43251; Q96EM9	P43251	0.869	-0.202572	0.94618
HEXB	A0A024RAJ6; hsa:3074	A0A024RAJ6	0.878	-0.187707	0.946136
RPLP2	hsa:6181; P05387; Q6FG96	P05387	0.886	-0.174621	0.945702
PRSS22	hsa:64063; O43342; Q6UXE0; Q9GZN4	Q9GZN4	1.082	0.1137	0.945686
HNRNPC	D3DS19; D3DS22; hsa:3183; P07910; P22628; Q53EX2; Q59FD3; Q5FWE8; Q86SF8; Q86U45; Q96HK7; Q96HM4; Q96IY5; Q9BTS3	P07910	1.08	0.111031	0.945674
CPN2	B2RPE7; hsa:1370; P22792; Q86SU4; Q8N5V4	P22792	1.065	0.0908534	0.945373
PCNP	B2RBE7; D3DN52; hsa:57092; Q53GF3; Q6AI44; Q8WW12; Q96CU3; Q9NS81	Q8WW12	0.861	-0.215915	0.945373
DLD	A0A024R713; hsa:1738	A0A024R713	0.822	-0.28279	0.945373
VWA1	A8K692; B3KUA1; E9PB53; hsa:64856; Q6PCB0; Q7L5D7; Q9H6J5	Q6PCB0	1.096	0.132248	0.944939
CD63	F8VZE2; hsa:967; P08962; Q5TZP3; Q8N6Z9; Q9UCG6	P08962	1.063	0.0881416	0.944366
LTB4DH	A0A024R172	A0A024R172	0.853	-0.229382	0.944142
IDH1	hsa:3417; O75874; Q567U4; Q6FHQ6; Q7Z3V0; Q93090; Q9NTJ9; Q9UKW8	O75874	1.085	0.117695	0.943768
CMPK1	B2R6S5; B4DPU7; E9PGI8; hsa:51727; P30085; Q53GB7; Q5SVZ0; Q96C07; Q9UBQ8; Q9UIA2	P30085	0.902	-0.148801	0.942917
VNN1	A8K310; hsa:8876; O95497; Q4JFW6; Q4VAS7; Q4VAS8; Q4VAS9; Q9UF16; Q9UJF4	O95497	1.023	0.0328061	0.941689
CUTA	A2AB26; A2BEL4; hsa:51596; O60888; Q3B784; Q5JXM9; Q5SU05; Q9NYQ9	O60888	0.858	-0.22095	0.941555
NPEPPS	B7Z463; hsa:9520; P55786; Q6P145; Q9NP16; Q9UEM2	P55786	1.091	0.125651	0.9392
ALDH16A1	B4DLQ1; C9JBH6; hsa:126133; Q86YF0; Q8IYL4; Q8IZ83; Q8TEI8	Q8IZ83	1.09	0.124328	0.9392
UFM1	hsa:51569; P61960; Q14346; Q5VXS0; Q6IAG6; Q9CPX2; Q9NZF2	P61960	1.017	0.0243197	0.938981
WFDC2	A2A2A5; A2A2A6; A6PVD5; hsa:10406; Q14508; Q6IB27; Q8WXV9; Q8WXW0; Q8WXW1; Q8WXW2; Q96KJ1	Q14508	0.869	-0.202572	0.938399
IGHV3-38	A0A0C4DH36	A0A0C4DH36	1.12	0.163499	0.938367
GLTP	hsa:51228; Q53Z13; Q96J68; Q9NZD2	Q9NZD2	1.018	0.0257376	0.938367
ATIC	A8K202; E9PBU3; hsa:471; P31939; Q13856; Q53S28	P31939	0.829	-0.270556	0.938367
ASAP1	B2RNV3; hsa:50807; Q9ULH1	Q9ULH1	0.816	-0.293359	0.938258
TMOD3	B2R6G7; hsa:29766; Q9NT43; Q9NYL9; Q9NZR0	Q9NYL9	0.871	-0.199255	0.938057
SH3BGRL3	hsa:83442; Q5T122; Q9H299	Q9H299	1.096	0.132248	0.937989
PRDX2	A8K0C0; hsa:7001; P31945; P32118; P32119; P35701; Q6FHG4; Q92763; Q9UC23	P32119	1.095	0.130931	0.937989
TGM3	A8K5N6; B2RCR6; D3DVX1; hsa:7053; O95933; Q08188; Q32ML9; Q32MM0	Q08188	1.095	0.130931	0.937989
DSG3	A8K2V2; hsa:1830; P32926	P32926	1.094	0.129613	0.937989
B2M	hsa:567; P01884; P61769; Q540F8; Q6IAT8; Q9UCK0; Q9UD48; Q9UDF4	P61769	0.867	-0.205896	0.937989
CUBN	B0YIZ4; hsa:8029; O60494; Q5VTA6; Q96RU9	O60494	0.867	-0.205896	0.937989
TP53I3	D6W533; hsa:9540; O14679; O14685; Q38G78; Q53FA7; Q6JLE7; Q9BWB8	Q53FA7	0.859	-0.21927	0.937989
SLC38A10	hsa:124565; Q6ZRC5; Q8NA99; Q96C66; Q9HBR0	Q9HBR0	0.858	-0.22095	0.937989
LOC51035	A0A024R598; hsa:51035	A0A024R598	0.85	-0.234465	0.937989
MESD	B4DW84; D3DW96; hsa:23184; Q14696; Q969U1	Q14696	0.808	-0.307573	0.937989
PRDX4	hsa:10549; Q13162; Q6FHT3	Q13162	1.099	0.136191	0.937061
SELENBP1	A6NML9; A6PVW9; B2RDR3; B4DKP6; B4E1F3; hsa:8991; Q13228; Q49AQ8; Q96GX7	Q13228	1.089	0.123004	0.936495
PLTP	A8K006; B4DDD5; B4DRB4; E1P5N8; E7EV16; hsa:5360; P55058; Q8WTT1; Q9BR07; Q9BSH8	P55058	0.864	-0.210897	0.936495
VPS26A	A8MZ56; B2RDD3; hsa:9559; O75436; Q8TBH4; Q9H982	O75436	0.822	-0.28279	0.936112
CD109	A5YKK4; B2R948; B3KW25; hsa:135228; Q0P6K7; Q5SYA8; Q5XUM7; Q5XUM9; Q6MZI7; Q6YHK3; Q8N3A7; Q8N915; Q8TDJ2; Q8TDJ3	Q6YHK3	0.848	-0.237864	0.936076
KRT78	H0YI54	H0YI54	1.026	0.0370307	0.935933
MANF	hsa:7873; P55145; Q14CX4; Q86U67; Q96IS4	P55145	1.026	0.0370307	0.935881
IgH	A0A2U8J933	A0A2U8J933	1.115	0.157044	0.934838
COX6B1	B2R5C9; hsa:1340; P14854; Q6IBL4	P14854	0.846	-0.24127	0.934448
IgH	A0A2Y9CYF7	A0A2Y9CYF7	0.857	-0.222633	0.934193
ASAH1	D3DSQ1	D3DSQ1	0.856	-0.224317	0.934193
MUCL1	hsa:118430; Q0VG95; Q32ZB5; Q96DR8	Q96DR8	1.077	0.107018	0.934041
MAP2K2	hsa:5605; P36507	P36507	1.106	0.145351	0.933392
GBA	A0A068F658; hsa:2629	A0A068F658	1.087	0.120352	0.933392
BAZ2A	H0YII3	H0YII3	1.12	0.163499	0.931552
NECTIN4	B4DQW3; hsa:81607; Q96K15; Q96NY8	Q96NY8	1.141	0.190299	0.931387
TGFBI	A0A0S2Z4Q2; hsa:7045	A0A0S2Z4Q2	0.856	-0.224317	0.930412
GRHPR	hsa:9380; Q5T945; Q9H3E9; Q9H636; Q9UBQ7; Q9UKX1	Q9UBQ7	0.802	-0.318326	0.930171
Meflin	A0A146E5L3; hsa:3671	A0A146E5L3	1.133	0.180148	0.930103
MGAT1	A8K404; B3KRU8; D3DWR1; hsa:4245; P26572; Q6IBE3	P26572	1.111	0.151859	0.928701
MCTS1	B4DGY2; hsa:28985; Q502X6; Q9ULC4	Q9ULC4	0.811	-0.302226	0.928563
RAC1	A4D2P1; hsa:5879	A4D2P1	1.088	0.121679	0.928074
HEL-S-100n	hsa:10576; V9HW96	V9HW96	1.103	0.141433	0.92747
IGKJ5	A0A0A0MTA3	A0A0A0MTA3	1.142	0.191563	0.927228
ENDOU	B2RBJ3; B3KQS7; B7Z6E1; hsa:8909; P21128; Q2NKJ4	P21128	0.853	-0.229382	0.927092
GARS1	A0A090N8G0; B3KQA2; B4DIA0; hsa:2617; P41250; Q969Y1	P41250	0.837	-0.2567	0.926541
POLE	hsa:5426; Q07864; Q13533; Q86VH9	Q07864	0.872	-0.1976	0.926376
NQO2	B2R492; hsa:4835; P16083; Q5TD04	P16083	0.852	-0.231075	0.926116
EML2	B7Z3I2; B7Z3Q9; hsa:24139; K7ERL7; O95834; Q59EN8; Q8N5A2; Q9UG50	O95834	1.113	0.154454	0.925845
TPD52L2	B4DPJ6; E1P5G7; hsa:7165; O43398; O43399; Q5JWU5; Q5JWU6; Q5JWU8; Q5U0E0; Q9H3Z6	O43399	1.142	0.191563	0.925277
DCXR	A0A384NY14; hsa:51181	A0A384NY14	0.843	-0.246395	0.924913
ADGRG6	hsa:57211; Q5TGN7; Q6DHZ4; Q6F3F5; Q6F3F6; Q6F3F7; Q6F3F8; Q6MZU7; Q86SQ4; Q8IXA4; Q8NC14; Q96JW0	Q86SQ4	0.806	-0.311148	0.924541
MAN2A1	hsa:4124; Q16706; Q16767	Q16706	1.143	0.192825	0.922971
HEL-S-304	A0A0K0K1K7; hsa:25796	A0A0K0K1K7	1.158	0.211635	0.92292
CD47	A8K198; D3DN59; hsa:961; Q08722; Q53Y71; Q96A60	Q08722	1.155	0.207893	0.92292
HSBP1	hsa:3281; O75506; Q53XA8; Q7Z5Z3	O75506	1.133	0.180148	0.92292
TUBB2A	hsa:7280; Q13885; Q6FGZ8; Q8IWR2	Q13885	1.115	0.157044	0.92292
RPIA	hsa:22934; P49247; Q541P9; Q96BJ6	P49247	1.11	0.15056	0.92292
CAND1	B2RAU3; hsa:55832; O94918; Q6PIY4; Q86VP6; Q8NDJ4; Q96JZ9; Q96T19; Q9BTC4; Q9H0G2; Q9P0H7; Q9UF85	Q86VP6	1.109	0.149259	0.92292
PRELP	hsa:5549; P51888; Q6FG38	P51888	1.09	0.124328	0.92292
NHERF1	B3KY21; hsa:9368; O14745; O43552; Q86WQ5	O14745	1.076	0.105678	0.92292
RAB10	D6W538; hsa:10890; O88386; P61026; Q6IA52; Q9D7X6; Q9H0T3	P61026	0.877	-0.189351	0.92292
TIMP2	hsa:7077; P16035; Q16121; Q93006; Q9UDF7	P16035	0.852	-0.231075	0.92292
ARSA	B2RCA6; B7XD04; F8WCC8; hsa:410; P15289; Q6ICI5; Q96CJ0	P15289	0.846	-0.24127	0.92292
ANP32E	B4E0I6; E9PEA6; hsa:81611; Q5TB18; Q5TB20; Q8N1S4; Q8WWW9; Q9BTT0	Q9BTT0	0.837	-0.2567	0.92292
CHAD	A8K812; hsa:1101; O15335; Q6GTU0; Q96RJ5	O15335	0.821	-0.284546	0.92292
ALDH9A1	B2R6X1; B4DXY7; B9EKV4; hsa:223; P49189; Q5VV90; Q6LCL1; Q9NZT7	P49189	0.84	-0.251539	0.920703
DKFZp686L19235	Q6MZV6	Q6MZV6	0.84	-0.251539	0.920692
KLK2	A0A075B7A6	A0A075B7A6	1.081	0.112367	0.920574
SCEL	B7Z797; F5H651; hsa:8796; O95171; Q53H61; Q5W0S8; Q5W0S9; Q86X00	O95171	1.086	0.119024	0.920549
PLEKHO2	hsa:80301; Q7L4H4; Q8TD55; Q8WYS8	Q8TD55	1.125	0.169925	0.920148
DAPK1	B7ZLD2; B7ZLE7; hsa:1612; P53355; Q14CQ7; Q1W5W0; Q68CP8; Q6ZRZ3; Q9BTL8	P53355	1.194	0.255803	0.919113
RARRES1	hsa:5918; P49788; Q8N1D7	P49788	1.111	0.151859	0.918681
LMAN1	hsa:3998; P49257; Q12895; Q8N5I7; Q9UQG1; Q9UQG2; Q9UQG3; Q9UQG4; Q9UQG5; Q9UQG6; Q9UQG7; Q9UQG8; Q9UQG9; Q9UQH0; Q9UQH1; Q9UQH2	P49257	0.809	-0.305788	0.918604
VSIG10L	hsa:147645; Q86VR7	Q86VR7	0.837	-0.2567	0.917396
PGAM4	hsa:441531; Q5JPN2; Q8N0Y7; Q8NI24; Q8NI25; Q8NI26	Q8N0Y7	1.172	0.228973	0.917154
ANXA2	hsa:302; P07355; Q567R4; Q6N0B3; Q8TBV2; Q96DD5; Q9UDH8	P07355	1.052	0.0731347	0.916526
AZU1	A0A087WXP0	A0A087WXP0	1.201	0.264236	0.916416
SLC3A2	hsa:6520; J3KPF3; P08195; Q13543	P08195	0.826	-0.275786	0.914193
A2ML1	A8K2U0; B5MDD1; B7Z7V4; D3DUV3; F5H2Z2; hsa:144568; Q2M224; Q6ZW52; Q6ZW53; Q8N1M4; Q96LQ8	A8K2U0	0.833	-0.263612	0.913671
UBE2I	D3DU69; hsa:7329; P50550; P63279; Q15698; Q59GX1; Q86VB3	P63279	0.811	-0.302226	0.913671
SERPINA1	A0A024R6I7	A0A024R6I7	1.142	0.191563	0.912255
XPNPEP1	A8K071; G5E9Y2; G8JLB2; hsa:7511; O15250; Q53EX6; Q8N3Q0; Q96D23; Q9NQW7	Q9NQW7	0.839	-0.253257	0.912134
ACTR1A	B2R6B0; hsa:10121; P42024; P61163	P61163	0.81	-0.304006	0.912134
HMGCS1	A0A024R059; hsa:3157	A0A024R059	0.82	-0.286304	0.912067
BPI'	A2NX48	A2NX48	0.835	-0.260152	0.911644
NPC2	B4DQV7; hsa:10577; P61916; Q15668; Q29413	P61916	0.83	-0.268817	0.911408
PLA2G2A	A0A024RA96; hsa:5320	A0A024RA96	0.814	-0.296899	0.911408
TMEM132A	hsa:54972; Q24JP5; Q69YU7; Q86VZ8; Q86W97; Q9H8K3; Q9HCI9; Q9NWY0	Q24JP5	0.81	-0.304006	0.911408
LGMN	hsa:5641; O00123; Q86TV2; Q86TV3; Q99538; Q9BTY1	Q99538	0.866	-0.207561	0.911003
EFEMP1	A0A0S2Z4F1; hsa:2202	A0A0S2Z4F1	1.149	0.200379	0.910593
PSMB5	B2R4N9; B4DUM9; D3DS43; E9PAV2; hsa:5693; P28074; Q16242; Q6PEW2; Q7Z3B5; Q86T01; Q9TNN9	P28074	1.179	0.237564	0.910513
PDIA6	B3KY95; B5MCQ5; B7Z254; B7Z4M8; F8WA83; hsa:10130; Q15084; Q53RC7; Q6ZSH5; Q99778	Q15084	0.819	-0.288065	0.909968
CSTB	hsa:1476; Q76LA1	Q76LA1	0.828	-0.272297	0.908876
IFIT1	B3KS50; D3DR31; hsa:3434; P09914; Q5T7J1; Q96QM5	P09914	0.823	-0.281036	0.908876
KRT6B	hsa:3854; P04259; P48669	P04259	1.135	0.182692	0.905363
UBQLN1	A0A024R284; hsa:29979; Q5T6J5; Q5T6J9; Q8IXS9; Q8N2Q3; Q9H0T8; Q9H3R4; Q9HAZ5; Q9UMX0	Q9UMX0	1.183	0.24245	0.904541
PRCP	A8MU24; B2R7B7; B3KRK5; B5BU34; hsa:5547; P42785	P42785	1.06	0.0840643	0.904362
SMOC1	A8K1S3; B2R7P5; hsa:64093; Q96F78; Q9H4F8	Q9H4F8	1.188	0.248535	0.903948
HEL-S-87p	hsa:226; V9HWN7	V9HWN7	1.153	0.205393	0.903876
HDHD2	A8K7T3; hsa:84064; Q96NV4; Q9H0R4	Q9H0R4	1.172	0.228973	0.902404
FAM3C	A6NDN2; A8K3R7; hsa:10447; Q92520	Q92520	0.858	-0.22095	0.901603
BCHE	A8K7P8; hsa:590; P06276	P06276	0.803	-0.316528	0.901603
LGALS3	B2RC38; hsa:3958; P17931; Q16005; Q6IBA7; Q96J47	P17931	0.821	-0.284546	0.90131
PTPA	A2A347; A9IZU4; B4DXM4; hsa:5524; Q15257; Q15258; Q53GZ3; Q5TZQ2; Q9BUK1; Q9NNZ7; Q9NNZ8; Q9NNZ9	Q15257	1.181	0.240009	0.901238
SUB1	hsa:10923; P53999; Q96L29	P53999	1.153	0.205393	0.901238
ERP29	C9J183; hsa:10961; P30040; Q3MJC3; Q6FHT4	P30040	1.066	0.0922074	0.901238
RNASET2	B2RDA7; E1P5C3; hsa:8635; O00584; Q5T8Q0; Q8TCU2; Q9BZ46; Q9BZ47	O00584	0.821	-0.284546	0.901238
MELTF	hsa:4241; P08582; Q9BQE2	P08582	0.82	-0.286304	0.901238
PEA15	B1AKZ3; hsa:8682; O00511; Q15121	Q15121	0.799	-0.323733	0.901238
PVR	B4DTS9; hsa:5817; P15151; P15152; Q15267; Q15268; Q96BJ1	P15151	0.776	-0.365871	0.901238
KLK10	W8GWD1	W8GWD1	1.126	0.171207	0.900592
CPA4	A4D1M3; hsa:51200	A4D1M3	0.827	-0.274041	0.900592
SFRS3	B2R6F3; hsa:6428	B2R6F3	0.817	-0.291592	0.900592
HSPG2	hsa:3339; P98160; Q16287; Q5SZI3; Q9H3V5	P98160	0.806	-0.311148	0.900592
IGF2R	hsa:3482; P11717; Q7Z7G9; Q96PT5	P11717	0.809	-0.305788	0.900368
RAB21	A0A024RBA9; hsa:23011	A0A024RBA9	1.124	0.168642	0.899992
seTCTP	A0A0P1J1R0; hsa:7178	A0A0P1J1R0	1.171	0.227741	0.898643
ANXA1	B5BU38; hsa:301; P04083	P04083	0.817	-0.291592	0.898237
FUCA1	B2RBG3; hsa:2517; P04066; Q14334; Q14335; Q3LID0; Q8NAC2	P04066	1.113	0.154454	0.89801
IGLL1	hsa:3543; P15814; Q0P681	P15814	0.827	-0.274041	0.897566
IL18	hsa:3606; O75599; Q14116; Q6FGY3; Q6WWJ7	Q14116	0.81	-0.304006	0.897374
HMGN2	hsa:3151; P05204; Q0VGD5; Q6FGI5; Q96C64	P05204	1.133	0.180148	0.896893
GNB2	B3KPU1; hsa:2783; P11016; P54312; P62879	P62879	1.222	0.289244	0.896838
GALK1	B2RC07; B4E1G6; P51570	P51570	1.209	0.273814	0.895801
C16orf89	B4DUM5; hsa:146556; Q6UX73; Q8N2I3; Q8N4T1	Q6UX73	1.193	0.254594	0.895801
VSNL1	D6W515; hsa:7447; P28677; P29103; P42323; P62760; Q9UM20	P62760	0.793	-0.334607	0.8958
GLUD1	E9KL48; hsa:2746	E9KL48	0.788	-0.343732	0.8958
H6PD	hsa:9563; O95479; Q4TT33; Q66I35; Q68DT3; R4GMU1	O95479	0.823	-0.281036	0.895305
DDT	B7Z522; hsa:1652; O00774; O60787; P30046; Q13534	P30046	1.169	0.225275	0.894977
SDCBP	A0A024R7Z5; hsa:6386	A0A024R7Z5	0.828	-0.272297	0.894977
BPIFA2	hsa:140683; Q96DR5; Q9BQQ0	Q96DR5	0.813	-0.298673	0.894977
DPP4	hsa:1803; P27487; Q53TN1	P27487	0.813	-0.298673	0.894977
LHPP	B3KP20; hsa:64077; Q2TBE9; Q5VUV9; Q5VUW0; Q9H008	Q9H008	1.166	0.221568	0.894967
ARTS-1	A0A024RAR8	A0A024RAR8	0.827	-0.274041	0.894798
CNDP2	B3KUG4; hsa:55748; Q8WY59; Q96KP4; Q9BQ94; Q9NVB4; V9HWE5	Q96KP4	1.246	0.317304	0.894696
VH	Q9ULB6	Q9ULB6	1.245	0.316146	0.894696
ANP32B	B2R9C7; hsa:10541; O00655; P78458; P78459; Q92688	Q92688	1.244	0.314986	0.894696
FUBP1	hsa:8880; Q12828; Q96AE4	Q96AE4	1.244	0.314986	0.894696
ST14	hsa:6768; Q9BS01; Q9H3S0; Q9HB36; Q9HCA3; Q9Y5Y6	Q9Y5Y6	1.241	0.311503	0.894696
PPID	B2R9V2; hsa:5481; Q08752	Q08752	1.238	0.308011	0.894696
RAB14	B3KR31; hsa:51552; P35287; P61106; Q5JVD4; Q6Q7K5; Q969L0; Q9UI11	P61106	1.233	0.302173	0.894696
PCBD1	hsa:5092; P61457; P70519; P80095; Q9D930	P61457	1.223	0.290424	0.894696
PSMD12	A6NP15; hsa:5718; O00232; Q53HA2; Q6P053	O00232	1.203	0.266637	0.894696
MUC5AC	A0A096LPK4; hsa:4586; O60460; O76065; P98088; Q13792; Q14425; Q658Q1; Q7M4S5; Q8N4M9; Q8WWQ3; Q8WWQ4; Q8WWQ5	P98088	1.196	0.258217	0.894696
HEXA	B4DKE7; E7ENH7; hsa:3073; P06865; Q53HS8; Q6AI32	P06865	1.192	0.253384	0.894696
SH3BGRL2	A8MQU2; hsa:83699; Q2VPC2; Q5VV96; Q6NSK8; Q6P9E8; Q7Z734; Q8IWD3; Q9BPY5; Q9UJC5	Q9UJC5	1.19	0.250962	0.894696
TYMP	E5KRG5; hsa:1890	E5KRG5	1.189	0.249749	0.894696
IgH	A0A2U8J8Y4	A0A2U8J8Y4	1.188	0.248535	0.894696
ADGRG2	B1AWB3; B1AWB4; B1AWB6; B1AWB7; hsa:10149; O00406; Q14CE0; Q8IWT2; Q8IZE4; Q8IZE5; Q8IZE6; Q8IZE7; Q8IZP3; Q8IZP4; Q8IZP9	Q8IZP9	1.185	0.244887	0.894696
MDH1	B2R5V5; B4DUN2; B7Z3I7; F5H098; hsa:4190; P40925; Q6I9V0	P40925	1.182	0.24123	0.894696
NME1-NME2	Q32Q12	Q32Q12	1.18	0.238787	0.894696
IMPDH	A0A384N6C2; hsa:3615	A0A384N6C2	1.177	0.235114	0.894696
SPINK5	A8MYE8; B7WPB7; D6REN5; hsa:11005; O75770; Q3LX95; Q3LX96; Q3LX97; Q96PP2; Q96PP3; Q9NQ38	Q9NQ38	1.175	0.232661	0.894696
HEL-S-72p	hsa:3312; V9HW22	V9HW22	1.171	0.227741	0.894696
JPT1	B2R6K3; hsa:51155; Q53FG7; Q7Z2D2; Q7Z2F0; Q9UK76	Q9UK76	1.162	0.21661	0.894696
NACA	A8MTN7; B2R4P8; F8VU71; hsa:4666; Q13765; Q3KQV4; Q53A18; Q53G46	Q13765	1.156	0.209141	0.894696
TTF1	A0A024R8C1; hsa:7270	A0A024R8C1	1.156	0.209141	0.894696
TBCA	hsa:6902; Q6FGD7	Q6FGD7	1.147	0.197865	0.894696
STK4	B2RCR8; hsa:6789; Q13043; Q15802; Q4G156; Q5H982; Q6PD60; Q9BR32; Q9NTZ4	Q13043	1.144	0.194087	0.894696
HEL32	hsa:11034; V9HWA6	V9HWA6	1.14	0.189034	0.894696
FERMT3	hsa:83706; Q86UX7; Q8IUA1; Q8N207; Q9BT48	Q86UX7	1.101	0.138814	0.894696
DKFZp686C02220	Q6N091	Q6N091	1.098	0.134878	0.894696
UBE2V1	E1P629; hsa:387522; hsa:7335; Q13403; Q13404; Q13532; Q5TGE0; Q5TGE3; Q96H34; Q9GZT0; Q9GZW1; Q9H4J3; Q9H4J4; Q9UKL1; Q9UM48; Q9UM49; Q9UM50	Q13404	0.822	-0.28279	0.894696
IGH@	A2NB44	A2NB44	0.817	-0.291592	0.894696
PLOD1	B4DR87; hsa:5351; Q02809; Q96AV9; Q9H132	Q02809	0.809	-0.305788	0.894696
CAST	B7Z468; G5E946; G5E9D3; hsa:831; O95360; P20810; Q05DE8; Q7Z4K0; Q96D08; Q9H1Z5	P20810	0.807	-0.309359	0.894696
HEL-S-164nA	hsa:23193; V9HWJ0	V9HWJ0	0.805	-0.312939	0.894696
SERPINB13	A8K2Q8; hsa:5275; Q3MII2; Q9HCX1; Q9UBW1; Q9UIV8; Q9UKG0	Q9UIV8	0.804	-0.314733	0.894696
SRPRA	A6NIB3; B2R5Z8; B4E0H3; E9PJS4; hsa:6734; P08240; Q9BVJ4	P08240	0.802	-0.318326	0.894696
GAA	hsa:2548; P10253; Q09GN4; Q14351; Q16302; Q8IWE7	P10253	0.801	-0.320126	0.894696
PODXL	A6NHX8; hsa:5420; O00592; Q52LZ7; Q53ER6	O00592	0.801	-0.320126	0.894696
NAGLU	hsa:4669; P54802	P54802	0.8	-0.321928	0.894696
HEL-S-130P	hsa:1509; V9HWI3	V9HWI3	0.798	-0.325539	0.894696
PDLIM5	A8K6F9; D6RB78; E9PBF5; hsa:10611; O60705; Q56VN4; Q5UW38; Q8WVK0; Q96HC4	Q96HC4	0.794	-0.332789	0.894696
HEL-213	V9HW34	V9HW34	0.793	-0.334607	0.894696
TK2	B4DGJ7; B4DZK7; B7ZAB1; E5KNQ5; E9PH08; hsa:7084; O00142; O15238	O00142	0.793	-0.334607	0.894696
BAG3	A8K5L8; hsa:9531; O95817; Q3B763; Q9NT20; Q9P120	O95817	0.786	-0.347399	0.894696
PICALM	A0A024R5P1; hsa:8301	A0A024R5P1	0.786	-0.347399	0.894696
PLXNB2	A6QRH0; hsa:23654; O15031; Q7KZU3; Q9BSU7	O15031	0.767	-0.382702	0.894696
IGFBP3	A4D2F5; D3DVM0; hsa:3486; P17936; Q2V509; Q6P1M6; Q9UCL4	P17936	0.761	-0.394032	0.894696
PSMD9	B2RD35; G3V1Q6; hsa:5715; O00233; Q9BQ42	O00233	0.756	-0.403542	0.894696
IgH	A0A2U8J9A2	A0A2U8J9A2	0.752	-0.411195	0.894696
PKDCC	D6W5A0; hsa:91461; Q504Y2; Q96I09	Q504Y2	0.752	-0.411195	0.894696
HSPA9	B2RCM1; hsa:3313; P30036; P31932; P38646; Q1HB43; Q53H23; Q6GU03; Q9BWB7; Q9UC56	P38646	0.745	-0.424688	0.894696
RAB3D	A0A024R7G2; hsa:9545	A0A024R7G2	1.205	0.269033	0.89433
MSLN	H3BMA1	H3BMA1	1.189	0.249749	0.89433
RPSA	A0A024R2L6; hsa:3921	A0A024R2L6	0.81	-0.304006	0.893897
COL6A1	hsa:1291; O00117; O00118; P12109; Q14040; Q14041; Q16258; Q7Z645; Q9BSA8	P12109	0.791	-0.33825	0.893897
RBBP9	D3DW31; hsa:10741; O75884; Q5JPH9; Q9H1D8	O75884	1.301	0.379621	0.893871
NT5C2	B7Z382; D3DR91; hsa:22978; P49902; Q5JUV5	P49902	1.25	0.321928	0.893383
SPINK7	hsa:84651; P58062; Q32LY0	P58062	1.157	0.210389	0.893078
CLTB	hsa:1212; P09497; Q53Y37; Q6FHW1	P09497	0.789	-0.341903	0.893078
EGF	B4DRK7; E7EVD2; E9PBF0; hsa:1950; P01133; Q52LZ6	P01133	0.798	-0.325539	0.892929
DYNLL2	B2R5B4; hsa:140735; Q96FJ2	Q96FJ2	1.245	0.316146	0.89247
SAR1A	B4DQ19; hsa:56681; Q9NR31	Q9NR31	1.233	0.302173	0.892027
PEBP4	hsa:157310; Q5EVA1; Q8WW74; Q96S96	Q96S96	1.183	0.24245	0.892027
CD59	E9PR17; hsa:966; P13987	P13987	0.788	-0.343732	0.892027
DCTN2	A0A384MDU9; hsa:10540	A0A384MDU9	0.754	-0.407364	0.892027
VAPA	A6NDZ0; D3DUI3; hsa:9218; O75453; Q5U0E7; Q9P0L0; Q9UBZ2	Q9P0L0	0.718	-0.477944	0.892027
GLOD4	D3DTG9; D3DTH1; hsa:51031; Q96B89; Q9H3J8; Q9HC37; Q9HC38; Q9NVN1	Q9HC38	1.167	0.222805	0.891011
RTN4	hsa:57142; O94962; Q7L7Q5; Q7L7Q6; Q7L7Q8; Q8IUA4; Q96B16; Q9BXG5; Q9H212; Q9H3I3; Q9NQC3; Q9UQ42; Q9Y293; Q9Y2Y7; Q9Y5U6	Q9NQC3	1.19	0.250962	0.8897
PLIN3	A8K4Y9; hsa:10226; K7EQF4; O60664; Q53G77; Q9BS03; Q9UBD7; Q9UP92	O60664	1.221	0.288063	0.889259
IGHV3OR16-12	A0A075B7B8	A0A075B7B8	1.212	0.27739	0.88836
SPRR3	A5YKK8; B2R4G8; D3DV32; hsa:6707; O75597; Q4ZGI7; Q5T525; Q8NET7; Q9UBC9; Q9UDG3	Q9UBC9	0.783	-0.352916	0.887834
ALYREF	hsa:10189; O43672; Q86V81	Q86V81	0.777	-0.364013	0.88615
CD81	hsa:975; P18582; P60033; Q5U0J6	P60033	0.771	-0.375197	0.885123
IFI30	A0A024R7N7; hsa:10437	A0A024R7N7	1.216	0.282143	0.884897
B3GNT6	A0A024R5F9; hsa:11041	A0A024R5F9	0.747	-0.42082	0.884269
CTBS	hsa:1486; Q01459; Q5VX50	Q01459	1.179	0.237564	0.884093
ADAM10	B4DU28; hsa:102; O14672; Q10742; Q92650	O14672	0.733	-0.448115	0.883975
IgH	A0A2U8J925	A0A2U8J925	0.782	-0.354759	0.88387
MAN1A1	E7EU32; hsa:4121; P33908; Q6P052; Q9NU44; Q9UJI3	P33908	0.795	-0.330973	0.882939
ERH	B2R5H2; hsa:2079; P70659; P84090; Q14259	P84090	1.21	0.275007	0.882823
PAFAH1B1	B2R7Q7; hsa:5048; P43034; Q8WZ88; Q8WZ89	P43034	1.29	0.367371	0.882818
CST6	hsa:1474; Q15828; Q540N7	Q15828	1.207	0.271426	0.881354
HEL180	B6EDE2	B6EDE2	0.752	-0.411195	0.880872
RAD23B	B3KWK8; G5E9P0; hsa:5887; P54727; Q7Z5K8; Q8WUB0	P54727	1.123	0.167358	0.880581
CANT1	A0A024R8U8; hsa:124583	A0A024R8U8	0.779	-0.360305	0.880581
NUDT5	A8K516; hsa:11164; Q6IAG0; Q9UH49; Q9UKK9	Q9UKK9	1.21	0.275007	0.879948
SERPINA10	A5Z2A5; hsa:51156; Q6UWX9; Q86U20; Q9UK55	Q9UK55	1.3	0.378512	0.879401
THBS1	A8K6H4; B4E3J7; B9EGH6; hsa:7057; P07996; Q15667; Q59E99	P07996	1.225	0.292782	0.877844
ADK	B7Z783; B7Z800; hsa:132; O00741; O00742; P55263; Q16710; Q5JQ10; Q5JQ11; Q9BTN2	P55263	1.147	0.197865	0.877552
SIL1	D3DQC2; hsa:64374; Q8N2L3; Q9H173	Q9H173	0.774	-0.369595	0.877523
S100A10	D3DV26	D3DV26	0.756	-0.403542	0.877523
TGOLN2	B2R686; B8ZZ88; D6W5K3; F8W8W7; F8WBK2; hsa:10618; J3KQ45; O15282; O43492; O43493; O43499; O43500; O43501; Q53G68; Q53GV2; Q6MZV1; Q6ZTM7; Q8N6T8; Q92760; Q96QL2	O43493	0.777	-0.364013	0.877247
EFCAB14	D3DQ23; hsa:9813; O75071; Q5SXB8	O75071	1.279	0.355016	0.876316
NUDT3	B2R8N4; hsa:11165; O95989	O95989	0.694	-0.526992	0.872381
IGHV1OR15-1	A0A075B7D0	A0A075B7D0	1.246	0.317304	0.871616
ULBP2	hsa:80328; Q5VUN4; Q9BZM5	Q9BZM5	1.318	0.39835	0.870471
CFHR4	A8K9N7; B1ALQ9; C9J7J7; hsa:10877; Q5DVJ7; Q92496; Q9UJY6	Q92496	1.246	0.317304	0.868548
TMPO	A2T926; hsa:7112; P42167; Q14861	P42167	0.747	-0.42082	0.868254
PPP3R1	B2RC10; B5MDU4; hsa:5534; P06705; P15117; P63098; Q08044; Q53SL0	P63098	1.225	0.292782	0.867691
HEL-S-66p	hsa:5464; V9HWB5	V9HWB5	1.127	0.172488	0.867691
HEL-S-49	hsa:7167; V9HWK1	V9HWK1	1.24	0.31034	0.866396
PRKAR1A	hsa:5573; K7ER48; P10644; Q567S7	P10644	1.21	0.275007	0.865991
B4GALT1	B2R710; D3DRL2; hsa:2683; P15291; Q12909; Q12910; Q12911; Q14456; Q14509; Q14523	P15291	0.774	-0.369595	0.865991
GALNT6	hsa:11226; Q8IYH4; Q8NCL4; Q9H6G2; Q9UIV5	Q8NCL4	0.793	-0.334607	0.865553
NAXE	B4DGY3; hsa:128240; Q496C6; Q5T3I2; Q8NCW5	Q8NCW5	1.334	0.415759	0.865163
CAPN1	hsa:823; P07384; Q2TTR0; Q6DHV4	P07384	1.178	0.23634	0.865163
EIF2S1	hsa:1965; Q53XC0	Q53XC0	0.724	-0.465938	0.864271
TMSB10	hsa:9168; P13472; P63313; Q596K9	P63313	1.249	0.320773	0.863704
ZYX	A4D2G6; B4DQX7; hsa:7791; Q15942; Q6I9S4	Q15942	1.249	0.320773	0.862828
GNB1	B1AJZ7; hsa:2782; P04697; P04901; P62873; Q1RMY8	P62873	1.175	0.232661	0.86173
PRR4	A8KA69; F5H0D7; hsa:11272; Q16378; Q8NFB3	Q16378	1.246	0.317304	0.861674
ETV3	B4E3M7; hsa:2117; P41162; Q8TAC8; Q9BX30	P41162	1.24	0.31034	0.861668
GSTM2	B4DRY4; E9PEM9; hsa:2946; P28161; Q2M318; Q5TZY5; Q8WWE1	P28161	1.277	0.352759	0.861366
CSTA	hsa:1475; P01040; Q6IB90	P01040	1.188	0.248535	0.861366
HEL-S-2	A0A0K0K1J1; hsa:1471	A0A0K0K1J1	0.761	-0.394032	0.860268
IgH	A0A2U8J8U8	A0A2U8J8U8	0.696	-0.522841	0.859679
HEL-S-89n	hsa:3309; V9HWB4	V9HWB4	0.76	-0.395929	0.85762
IGHV3-72	A0A4W8ZXM2	A0A4W8ZXM2	0.759	-0.397828	0.857533
IGHV5-51	A0A0F7T891	A0A0F7T891	0.759	-0.397828	0.857464
IgH	A0A2U8J998	A0A2U8J998	0.727	-0.459973	0.856646
IGHV3OR16-13	A0A075B7E8	A0A075B7E8	1.265	0.339137	0.856289
XRCC5	A8K3X5; hsa:7520; P13010; Q0Z7V0; Q4VBQ5; Q53HH7; Q7M4N0; Q9UCQ0; Q9UCQ1	P13010	1.31	0.389567	0.855971
HLA-A	Q5ZGM8	Q5ZGM8	0.739	-0.436354	0.855572
PEBP1	B2R4S1; hsa:5037; P30086	P30086	0.757	-0.401635	0.855404
MIF	A6MUU8	A6MUU8	0.762	-0.392137	0.854702
PAXX	hsa:286257; Q8IY19; Q9BUH6	Q9BUH6	0.732	-0.450084	0.854483
TARS1	A8K8I1; B4DEG8; hsa:6897; P26639; Q96FP5; Q9BWA6	P26639	1.232	0.301002	0.85448
CTSH	B2RBK0; hsa:1512; P09668; Q96NY6; Q9BUM7	P09668	1.126	0.171207	0.853294
FKBP1A	D3DVW6; hsa:2280; P20071; P62942; Q4VC47; Q6FGD9; Q6LEU3; Q9H103; Q9H566	P62942	1.257	0.329985	0.85324
AKR1B10	A4D1P1; hsa:57016; O60218; O75890; Q6FHF3; Q8IWZ1	O60218	1.259	0.332278	0.851366
GNG5	B2R5A0; hsa:2787; P30670; P63218; Q5VX54; Q61015	P63218	1.313	0.392867	0.848807
HEL-S-271	hsa:506; V9HW31	V9HW31	0.717	-0.479955	0.848435
APPL1	hsa:26060; Q9P2B9; Q9UKG1	Q9UKG1	1.286	0.362891	0.847863
LMNB1	B2R6J6; hsa:4001; P20700; Q3SYN7; Q96EI6	P20700	1.306	0.385155	0.847411
IGF2	B3KX48; B7WP08; C9JAF2; E3UN45; hsa:3481; P01344; P78449; Q14299; Q1WM26; Q9UC68; Q9UC69	P01344	1.38	0.464668	0.845812
DKFZp686I04196	Q6N093	Q6N093	1.267	0.341417	0.845619
DKFZp686J1895	Q7Z362	Q7Z362	1.245	0.316146	0.845619
TRAPPC3	A6NDN0; B2RDN2; D3DPS2; hsa:27095; O43617	O43617	0.746	-0.422752	0.845619
RAB1A	D6W5F3; hsa:5861; Q5U0I6	Q5U0I6	1.28	0.356144	0.845068
UBE2K	A6NJC1; A8K5Y9; B2RDF8; C9JGP1; hsa:3093; O54806; P27924; P61086; Q16721; Q9CVV9; Q9Y2D3	P61086	1.208	0.27262	0.844824
HINT1	A0A384NPU2; hsa:3094	A0A384NPU2	1.139	0.187768	0.844368
CGI-38	A0A024R702; hsa:51673	A0A024R702	0.767	-0.382702	0.844276
SIRPB1	hsa:10326; Q5TFQ8; Q7Z3B9	Q5TFQ8	1.269	0.343692	0.844004
MAPK1	hsa:5594; Q1HBJ4	Q1HBJ4	1.215	0.280956	0.843666
ANXA5	D3DNW7; hsa:308; P08758; Q6FHB3; Q6FI16; Q8WV69; Q9UDH9	P08758	1.33	0.411426	0.842535
FCGR3B	hsa:2215; O75015	O75015	1.152	0.204141	0.842494
RAC1	hsa:6035; W0UV93	W0UV93	0.756	-0.403542	0.842494
TRIM56	hsa:81844; Q6PJS5; Q86VT6; Q8N2H8; Q8NAC0; Q9BRZ2; Q9H031	Q9BRZ2	1.233	0.302173	0.841042
SERPINB1	A8K5L2; B4DNT0; hsa:1992; P30740; Q53FB9; Q5W0E1; Q9UDF8	P30740	1.273	0.348232	0.840661
DSC1	hsa:1823; Q08554; Q9HB01	Q08554	1.336	0.41792	0.840653
ACTB	A0A2R8YEA7	A0A2R8YEA7	1.147	0.197865	0.839699
AP1B1	C9JRD1; F8WDL0; hsa:162; P78436; Q10567; Q20WL3; Q86X54	Q10567	1.284	0.360645	0.838721
C7orf24	A0A090N7V5; hsa:79017	A0A090N7V5	1.19	0.250962	0.838422
DENR	hsa:8562; O43583; Q9H3U6; Q9UKZ0	O43583	0.732	-0.450084	0.837214
CTNNBIP1	A0A024R4D7; hsa:56998	A0A024R4D7	1.281	0.35727	0.836747
TCN1	A8KAC5; hsa:6947; P20061; Q8WV77	P20061	0.742	-0.430509	0.835469
TXNDC5	B2RDM2; hsa:81567; Q5TCQ0; Q8NBS9; Q8ND33; Q8TCT2; Q9BVH9	Q8NBS9	0.738	-0.438307	0.834224
STIP1	B4DM70; F5H0T1; G3XAD8; hsa:10963; P31948; Q3ZCU9; Q5TZU9	P31948	1.267	0.341417	0.832692
CAPZA2	B4DG50; hsa:830; P47755	P47755	1.143	0.192825	0.8315
LPO	A5JUY4; E7EMJ3; hsa:4025; P22079; Q13408; Q3KNQ2	P22079	0.739	-0.436354	0.830389
SUMO2	B2R4I2; hsa:6613; P55855; P61956; Q32Q42; Q6IPZ6; Q96HK1	P61956	1.164	0.219091	0.82995
PAM	A6NMR0; A8K293; hsa:5066; O43211; O95080; P19021; Q16252; Q16253; Q54A45; Q86U53; Q8WVC7; Q9UCG0	P19021	0.738	-0.438307	0.829402
HMGN1	hsa:3150; P05114; Q3KQR8	P05114	0.67	-0.577767	0.829295
FLG	hsa:2312; P20930; Q01720; Q5T583; Q9UC71	P20930	1.28	0.356144	0.828824
EEF1G	B4DTG2; hsa:1937; P26641; Q6PJ62; Q6PK31; Q96CU2; Q9P196	P26641	1.229	0.297485	0.827242
CDC42	hsa:998; P21181; P25763; P60953; Q7L8R5; Q9UDI2	P60953	1.241	0.311503	0.826807
TCP1	E1P5B2; hsa:6950; P17987; Q15556; Q5TCM3	P17987	1.296	0.374066	0.826302
FURIN	A0A024RC70; hsa:5045	A0A024RC70	0.735	-0.444184	0.826097
CTSC	I3V9V6	I3V9V6	1.155	0.207893	0.825688
LAP3	B3KMQ3; hsa:51056; P28838; Q6IAM6; Q6P0L6; Q9UQE3	P28838	1.374	0.458382	0.825414
CLCA4	A8MQC9; B7Z1Q5; hsa:22802; Q14CN2; Q6UX81; Q9UNF7	Q14CN2	1.293	0.370722	0.824855
IGLV2-18	A0A075B6J9	A0A075B6J9	0.737	-0.440263	0.824846
MAN2B1	G5E928; hsa:4125; O00754; O15330; Q16680; Q93094; Q9BW13	O00754	1.323	0.403813	0.824096
MUC1	A5YRV1; A6ZID9; A6ZIE0; B1AVQ8; B1AVR0; B6ECA1; E7ESE5; E7EUG9; hsa:4582; P13931; P15941; P15942; P17626; Q0VAP5; Q0VAP6; Q14128; Q14876; Q16437; Q16442; Q16615; Q6S4Y3; Q7Z547; Q7Z548; Q7Z550; Q7Z552; Q9BXA4; Q9UE75; Q9UE76; Q9UQL1; Q9Y4J2	P15941	1.151	0.202888	0.824096
MDH2	A0A024R4K3; hsa:4191	A0A024R4K3	1.3	0.378512	0.824072
ST13	hsa:6767; O14999; P50502; Q2TU77	P50502	1.236	0.305679	0.824072
TPP1	hsa:1200; O14773; Q53HT1; Q5JAK6; Q6UX56; Q71JP6; Q96C37	O14773	0.743	-0.428566	0.824072
SERPINB4	A8K847; hsa:6318; P48594	P48594	0.746	-0.422752	0.821431
PIGR	Q8TE27	Q8TE27	1.401	0.486457	0.820292
TXNDC12	B3KQS0; hsa:51060; O95881; Q5T1T4; Q96H50	O95881	1.374	0.458382	0.820292
SPTAN1	hsa:6709; Q13186; Q13813; Q15324; Q16606; Q59EF1; Q5VXV5; Q5VXV6; Q7Z6M5; Q9P0V0	Q13813	1.24	0.31034	0.820292
TNFSF13	A8MYD5; B4DVT2; hsa:8741; O75888; Q541E1; Q5U0G8; Q96HV6; Q9P1M8; Q9P1M9	O75888	0.728	-0.45799	0.820292
IFIT3	hsa:3437; Q5T765	Q5T765	1.378	0.462576	0.820233
IgH	A0A2U8J9A8	A0A2U8J9A8	1.373	0.457332	0.820233
YKT6	A4D2J0; hsa:10652	A4D2J0	0.726	-0.461959	0.820233
SOD3	hsa:6649; P08294; Q5U781; Q6FHA2	P08294	0.75	-0.415037	0.819711
TPM4	hsa:7171; P07226; P67936; Q15659; Q5U0D9; Q9BU85; Q9H8Q3; Q9UCS1; Q9UCS2; Q9UCS3; Q9UCS4	P67936	0.706	-0.50226	0.819431
CRNN	B2RE60; hsa:49860; Q8N613; Q9UBG3	Q9UBG3	0.728	-0.45799	0.819389
CACYBP	B2ZWH2; B3KSF1; hsa:27101; O60666; Q5R370; Q5R371; Q9HB71	Q9HB71	1.405	0.49057	0.819112
COMT	A3F7Q6	A3F7Q6	0.719	-0.475936	0.818801
LYPLA1	A0A087X1K9	A0A087X1K9	1.3	0.378512	0.817814
TBCK	B9A6J1; hsa:93627; Q4W5B3; Q4W5E1; Q6NUP4; Q8N7M8; Q8TEA7; Q8WW57; Q96GV6; Q9P080	Q8TEA7	1.359	0.442545	0.816502
DKFZp781M0386	Q5CZ94	Q5CZ94	0.726	-0.461959	0.815898
GYG1	Q8N5Y3	Q8N5Y3	1.359	0.442545	0.815069
SET	A5A5H4; A6NGV1; B4DUE2; hsa:6418; Q01105; Q15541; Q5VXV1; Q5VXV2; Q6FHZ5	Q01105	0.726	-0.461959	0.814442
CYCS	G4XXL9; hsa:54205	G4XXL9	1.185	0.244887	0.813851
ACP3	D3DNC6; hsa:55; P15309; Q5FBY0; Q96KY0; Q96QK9; Q96QM0	P15309	1.166	0.221568	0.813028
LAMA4	hsa:3910; Q14731; Q14735; Q15335; Q16363; Q4LE44; Q5SZG8; Q9BTB8; Q9UE18; Q9UJN9	Q16363	0.704	-0.506353	0.812884
VK3	A2N2F4	A2N2F4	1.262	0.335712	0.812753
GNL2	hsa:29889; Q13823; Q9BWN7	Q13823	0.753	-0.409278	0.812141
LGALS3BP	hsa:3959; Q08380; Q7M4S0; Q9UCH8; Q9UCH9; Q9UCI0	Q08380	0.723	-0.467932	0.811501
IgH	A0A2Y9CYF2	A0A2Y9CYF2	0.741	-0.432455	0.811388
SCIN	A8K2U8; hsa:85477; Q8NBZ6; Q8WU97; Q96JC7; Q96PY2; Q9Y6U3	Q9Y6U3	0.688	-0.53952	0.81055
PEPD	A8K3Z1; A8K416; A8K696; A8MX47; B4DDB7; B4DGJ1; E9PCE8; hsa:5184; P12955; Q8TBN9; Q9BT75	P12955	0.727	-0.459973	0.809653
RAP1A	hsa:5906; P10113; P62834	P62834	1.396	0.481299	0.808866
MYDGF	D6W628; hsa:56005; O75256; O75272; Q969H8; Q9BTK7; Q9NP69	Q969H8	1.176	0.233888	0.808193
EEF1B2	A0A024R3W7; hsa:1933	A0A024R3W7	1.287	0.364012	0.807797
PA2G4	A0A024RB85; hsa:5036	A0A024RB85	1.185	0.244887	0.807415
SERPINB2	hsa:5055; P05120; Q96E96	P05120	0.737	-0.440263	0.807412
GALNT4	B2R775; B4DMX6; hsa:100528030; hsa:8693; O00208; Q8N4A0	Q8N4A0	0.693	-0.529073	0.807302
DNAJC3	hsa:5611; Q13217; Q86WT9; Q8N4N2	Q13217	0.735	-0.444184	0.805999
PIGR	hsa:5284; P01833; Q68D81; Q8IZY7	P01833	0.718	-0.477944	0.805356
DBNL	A4D2I9; B4DDP6; B4DEM2; C9J7P1; hsa:28988; P84070; Q6IAI8; Q96F30; Q96K74; Q9HBN8; Q9NR72; Q9UJU6	Q9UJU6	1.268	0.342555	0.805241
FSTL1	A8K523; B4DTT5; D3DN90; hsa:11167; Q12841; Q549Z0	Q12841	1.205	0.269033	0.804814
IGSF8	hsa:93185; Q8NG09; Q969P0; Q96DP4; Q9BTG9	Q969P0	0.711	-0.492079	0.804167
ERO1A	A8K9X4; A8MYW1; hsa:30001; Q7LD45; Q96HE7; Q9P1Q9; Q9UKV6	Q96HE7	0.717	-0.479955	0.803992
DMKN	A3EZ79; A3EZ80; A3EZ81; A3EZ82; A3EZ83; C9J4P6; C9J5N8; C9JAL3; hsa:93099; Q32W58; Q32W62; Q32W63; Q32W64; Q32W65; Q32W66; Q32W67; Q6E0U4; Q6E0U5; Q6UXC7; Q96EW8; Q9BSY6	Q6E0U4	1.271	0.345964	0.803394
NAGA	hsa:4668; P17050	P17050	1.405	0.49057	0.801814
OXSR1	hsa:9943; O95747; Q3LR53; Q7Z501; Q9UPQ1	O95747	1.402	0.487486	0.801814
CHMP2A	B2R4W6; hsa:27243; O43633; Q3ZTT0	O43633	1.345	0.427606	0.801814
DSG1	B7Z845; hsa:1828; Q02413	Q02413	1.335	0.41684	0.801814
DKFZp686C15213	Q6MZU6	Q6MZU6	1.33	0.411426	0.801814
ENSA	A8K1Z9; E9PB69; hsa:2029; O43768; Q5T5H2; Q68D48; Q6FHW0; Q6IAM4; Q6NUL2; Q6VUC6; Q6VUC7; Q6VUC8; Q6VUC9; Q6VUD0; Q6VUD1; Q9NRZ0	O43768	1.274	0.349365	0.801814
UBE2L3	A0A024R1A4; hsa:7332	A0A024R1A4	1.272	0.347099	0.801814
IGHV3-64	A0A075B6Q5	A0A075B6Q5	0.715	-0.483985	0.801814
CST5	hsa:1473; P28325; Q5JRF5; Q9UCA0	P28325	0.712	-0.490051	0.801814
OPRPN	A8MZ07; hsa:58503; P85047; Q99935	Q99935	0.704	-0.506353	0.801814
CADM4	B2R7L5; hsa:199731; Q8NFZ8; Q9Y4A4	Q8NFZ8	0.682	-0.552156	0.801814
DSC2	hsa:1824; Q02487	Q02487	1.335	0.41684	0.801592
GUSB	B4E1F6; E9PCV0; hsa:2990; P08236; Q549U0; Q96CL9	P08236	1.347	0.42975	0.801343
MGP	A0M8W5; B2R519; hsa:4256; J3KMX7; P08493; Q2TU41; Q567P9; Q6ICN5	P08493	1.197	0.259423	0.799684
CTSS	B4DWC9; D3DV05; hsa:1520; P25774; Q5T5I0; Q6FHS5; Q9BUG3	P25774	1.227	0.295135	0.798762
UNC45B	hsa:146862; Q495Q8; Q495Q9; Q8IWX7	Q8IWX7	1.378	0.462576	0.798334
C9orf28	A0A024R8B8; hsa:89853	A0A024R8B8	1.375	0.459432	0.798026
SERPINB6	B2RBA8; hsa:5269; P35237; Q59F97; Q5TD06; Q7Z2Y7; Q96J44; Q9UDI7	P35237	1.238	0.308011	0.797061
TSNAX	A0A024R3V8; hsa:7257	A0A024R3V8	1.423	0.508936	0.796466
AMPD2	A0A7P0TB79	A0A7P0TB79	1.779	0.831067	0.795037
TMEM59	B3KQL7; hsa:9528; O75393; Q4VBP9; Q5T705; Q96KX7; Q9BXS4	Q9BXS4	1.777	0.829444	0.795037
RAB8A	B4DEK7; hsa:4218; P24407; P61006; Q6FHV5	P61006	1.77	0.823749	0.795037
SULT2B1	hsa:6820; O00204; O00205; O75814	O00204	1.768	0.822118	0.795037
PTX3	B2R6T6; hsa:5806; P26022; Q38M82	P26022	1.744	0.8024	0.795037
HBA2	E9LUX2	E9LUX2	1.736	0.795767	0.795037
ARPC5L	A0A024R897; hsa:81873	A0A024R897	1.726	0.787432	0.795037
VH6DJ	A2N0U4	A2N0U4	1.725	0.786596	0.795037
PRKACA	A0A024R7J0; hsa:5566	A0A024R7J0	1.721	0.783247	0.795037
PRPS2	hsa:5634; P11908; Q0VDH9; Q0VDI0; Q15245; Q2TAK7	P11908	1.714	0.777367	0.795037
APOC4	B3KWY6; hsa:346; P55056; Q53YY8	P55056	1.709	0.773152	0.795037
CRKL	A8KA44; D3DX35; hsa:1399; P46109	P46109	1.706	0.770618	0.795037
ACP1	A8K1L9; B5MCC7; hsa:52; P24666; P24667; Q16035; Q16036; Q16725; Q3KQX8; Q53RU0	P24666	1.702	0.767231	0.795037
V-gamma-1	A0N5T0	A0N5T0	1.699	0.764686	0.795037
IGKV3OR2-268	A0A0C4DH90	A0A0C4DH90	1.691	0.757877	0.795037
CRLF3	A6NJF3; B2R8C3; hsa:51379; Q2MLY7; Q8IUI8; Q9UNI3; Q9Y6M8	Q8IUI8	1.688	0.755315	0.795037
IgH	A0A2U8J995	A0A2U8J995	1.686	0.753605	0.795037
PZP	A6ND27; P20742; Q15273; Q2NKL2; Q7M4N7	P20742	1.677	0.745883	0.795037
PDCD10	A8K515; D3DNN5; hsa:11235; O14811; Q9BUL8	Q9BUL8	1.667	0.737254	0.795037
RAB5B	A8K982; B4DKD7; hsa:5869; P35239; P35277; P61020; Q6PIK9; Q86TH0; Q8IXL2	P61020	1.666	0.736388	0.795037
FBP1	Q2TU34	Q2TU34	1.659	0.730314	0.795037
FBLN5	hsa:10516; O75966; Q6IAL4; Q6UWA3; Q9UBX5	Q9UBX5	1.656	0.727703	0.795037
ESM1	B2R4G3; hsa:11082; Q15330; Q3V4E3; Q96ES3; Q9NQ30	Q9NQ30	1.655	0.726831	0.795037
CD55	A0A2H4ZEU7	A0A2H4ZEU7	1.653	0.725087	0.795037
HEL-S-68p	hsa:5230; V9HWF4	V9HWF4	1.646	0.718964	0.795037
UGP2	hsa:7360; Q07131; Q0P6K2; Q16851; Q86Y81; Q9BU15	Q16851	1.645	0.718088	0.795037
NPM1	A8K3N7; B5BU00; D3DQL6; hsa:4869; P06748; P08693; Q12826; Q13440; Q13441; Q14115; Q5EU94; Q5EU95; Q5EU96; Q5EU97; Q5EU98; Q5EU99; Q6V962; Q8WTW5; Q96AT6; Q96DC4; Q96EA5; Q9BYG9; Q9UDJ7	P06748	1.636	0.710173	0.795037
NME1	hsa:4830; P15531; Q6FGK3; Q86XQ2; Q9UDJ6	P15531	1.629	0.703987	0.795037
TSPAN14	A6NHE1; B4DHY6; D3DWD7; D3DWD8; hsa:81619; Q567U7; Q8NG11; Q9BU34; Q9H0U1	Q8NG11	1.626	0.701327	0.795037
ESD	A0A140VJJ2; hsa:2098	A0A140VJJ2	1.623	0.698663	0.795037
KLK9	hsa:284366; Q2XQG6	Q2XQG6	1.615	0.691534	0.795037
PSMB10	B2R5J4; hsa:5699; P40306; Q5U098	P40306	1.61	0.687061	0.795037
PGAM1	hsa:5223; Q6FHU2	Q6FHU2	1.608	0.685267	0.795037
PGM1	B2R5N9; B4DPV0; hsa:5236; P36871; Q16105; Q16106; Q5BKZ9; Q6NW22; Q86U74; Q96J40; Q9NTY4	P36871	1.608	0.685267	0.795037
PSMD1	B8ZZH9; hsa:5707; Q24JU0; Q53TI2; Q6GMU5; Q6P2P4; Q6PJM7; Q6PKG9; Q86VU1; Q8IV79; Q99460	Q99460	1.603	0.680774	0.795037
YWHAZ	D0PNI1; hsa:7534	D0PNI1	1.6	0.678072	0.795037
TWF1	A8K5A8; B3KXS6; B4DLX9; hsa:5756; Q12792; Q59G07; Q5U0B1; Q6FHJ1; Q6FHL6; Q6NUK9; Q86XL6; Q8TCD3	Q12792	1.596	0.674461	0.795037
SYK	hsa:6850; P43405	P43405	1.595	0.673556	0.795037
KRT18	hsa:3875; P05783; Q53G38; Q5U0N8; Q9BW26	P05783	1.591	0.669934	0.795037
VPS4B	hsa:9525; O75351; Q69HW4; Q9GZS7	O75351	1.582	0.66175	0.795037
HNRPA1	A0A024RAZ7; hsa:3178	A0A024RAZ7	1.578	0.658097	0.795037
SIRPA	A2A2E1; A8K411; B2R6C3; hsa:140885; O00683; O43799; P78324; Q8N517; Q8TAL8; Q9H0Z2; Q9UDX2; Q9UIJ6; Q9Y4U9	P78324	1.578	0.658097	0.795037
ATP6V1G1	A0A024R883; hsa:9550	A0A024R883	1.575	0.655352	0.795037
RDX	A7YIJ8; A7YIK0; A7YIK3; B7Z9U6; F5H1A7; hsa:5962; P35241; Q86Y61	P35241	1.573	0.653519	0.795037
MAPRE1	B2R6I7; E1P5M8; hsa:22919; Q15691; Q3KQS8	Q15691	1.57	0.650765	0.795037
EEF2	A0A384N6H1; B2RMP5; D6W618; hsa:1938; P13639; Q58J86	P13639	1.566	0.647084	0.795037
UBE2M	hsa:9040; O76069; P61081; Q8VC50	P61081	1.56	0.641546	0.795037
EIF4A2	D3DNU9; hsa:1974; Q14240; Q53XJ6; Q96B90; Q96EA8	Q14240	1.559	0.640621	0.795037
FETUB	B2RCW6; E9PG06; hsa:26998; Q1RMZ0; Q5J876; Q6DK58; Q6GRB6; Q9UGM5; Q9Y6Z0	Q9UGM5	1.559	0.640621	0.795037
HEL-S-303	hsa:5049; V9HW44	V9HW44	1.558	0.639695	0.795037
IGHV3OR15-7	A0A075B7D8	A0A075B7D8	1.552	0.634129	0.795037
SUMF2	B4DU41; B4DWQ0; hsa:25870; Q14DW5; Q53ZE3; Q8NBJ7; Q96BH2; Q9BRN3; Q9BWI1; Q9Y405	Q8NBJ7	1.55	0.632268	0.795037
AMPD3	A0AUX0; B7Z2S2; B7Z763; B7Z877; hsa:272; Q01432	Q01432	1.547	0.629473	0.795037
HSPA1B	B4E3B6; hsa:3303; hsa:3304; P08107; P0DMV9; P19790; Q5JQI4; Q5SP17; Q9UQL9; Q9UQM0	P0DMV9	1.543	0.625738	0.795037
GDI2	hsa:2665; O43928; P50395; Q5SX88; Q9UQM6	P50395	1.542	0.624803	0.795037
PARK7	B2R4Z1; hsa:11315; O14805; Q6DR95; Q7LFU2; Q99497	Q99497	1.538	0.621056	0.795037
F5	A8K6E8; hsa:2153; P12259; Q14285; Q2EHR5; Q5R346; Q5R347; Q6UPU6; Q8WWQ6	P12259	1.536	0.619178	0.795037
RNASE2	hsa:6036; P10153; Q52M39; Q9H2B7; Q9UCG7	P10153	1.534	0.617298	0.795037
GAPDH	E7EUT4; hsa:2597; P00354; P04406; Q53X65	P04406	1.529	0.612588	0.795037
IgH	A0A2U8J940	A0A2U8J940	1.528	0.611645	0.795037
ARHGAP1	D3DQQ6; hsa:392; Q07960	Q07960	1.527	0.6107	0.795037
ACT	Q562M3	Q562M3	1.526	0.609755	0.795037
FAT2	hsa:2196; O75091; Q9NSR7; Q9NYQ8	Q9NYQ8	1.521	0.60502	0.795037
ALDOC	B2R5R3; hsa:230; P09972; Q3SYL3; Q6FH94; Q6P0L5	P09972	1.517	0.601221	0.795037
CTSF	B2R964; hsa:8722; O95240; Q9NSU4; Q9UBX1; Q9UKQ5	Q9UBX1	1.517	0.601221	0.795037
AP2A1	hsa:160; O95782; Q96CI7; Q96PP6; Q96PP7; Q9H070	O95782	1.514	0.598365	0.795037
CTSB	E9PKX0	E9PKX0	1.514	0.598365	0.795037
MORC2	B2RNB1; hsa:22880; Q9UF28; Q9Y6V2; Q9Y6X9	Q9Y6X9	1.514	0.598365	0.795037
GALNT1	A0A024RC48; hsa:2589	A0A024RC48	1.509	0.593593	0.795037
PTN	hsa:5764; P21246; Q5U0B0; Q6ICQ5; Q9UCC6	P21246	1.509	0.593593	0.795037
HEL110	hsa:4057; V9HWI4	V9HWI4	1.504	0.588805	0.795037
AZU1	hsa:566; P20160; P80014; Q52LG4; Q9UCM1; Q9UCT5	P20160	1.501	0.585924	0.795037
HNRNPM	hsa:4670; P52272; Q15584; Q8WZ44; Q96H56; Q9BWL9; Q9Y492	P52272	1.496	0.58111	0.795037
FMNL1	D2DGW2; hsa:752; O95466; Q6DKG5; Q6IBP3; Q86UH1; Q8N671; Q8TDH1; Q96H10	O95466	1.495	0.580145	0.795037
PPIA	A8K220; hsa:5478; P05092; P62937; Q3KQW3; Q567Q0; Q6IBU5; Q96IX3; Q9BRU4; Q9BTY9; Q9UC61	P62937	1.495	0.580145	0.795037
HEL-S-43	hsa:6282; V9HWH9	V9HWH9	1.494	0.57918	0.795037
CCT7	A8K7E6; A8MWI8; B7WNW9; B7Z4T9; B7Z4Z7; hsa:10574; O14871; Q6FI26; Q99832	Q99832	1.493	0.578214	0.795037
CFD	B4DV76; hsa:1675; P00746; Q5U5S1; Q86VJ5; Q8N4E0; Q8WZB4	P00746	1.492	0.577248	0.795037
APBB1IP	hsa:54518; Q7Z5R6; Q8IWS8; Q8IYL7; Q8IZZ7	Q7Z5R6	1.49	0.575312	0.795037
ARMT1	hsa:79624; Q96FC6; Q9H993; Q9UFY5	Q9H993	1.489	0.574344	0.795037
ACLY	A0A024R1T9; hsa:47	A0A024R1T9	1.485	0.570463	0.795037
UBA1	hsa:7317; P22314; Q5JRR8; Q96E13	P22314	1.485	0.570463	0.795037
ANXA6	A0A0S2Z2Z6; hsa:309	A0A0S2Z2Z6	1.483	0.568519	0.795037
RAB7A	A8K3V6; hsa:7879; P51149; Q9NWJ0; Q9UPB0	P51149	1.483	0.568519	0.795037
RAB11B	A5YM50; B2R7I4; B4DMK0; D6W671; hsa:9230; Q15907; Q2YDT2; Q5U0I1; Q6FHR0; Q6FI42; Q8NI07	Q15907	1.481	0.566572	0.795037
S100A6	D3DV39; hsa:6277; P06703; Q5RHS4	P06703	1.479	0.564622	0.795037
NCF4	A8K4F9; hsa:4689; O60808; Q15080; Q86U56; Q9BU98; Q9NP45	Q15080	1.478	0.563646	0.795037
CTSG	hsa:1511; P08311; Q6IBJ6; Q9UCA5; Q9UCU6	P08311	1.477	0.56267	0.795037
MEMO1	B4DLS0; D6W575; hsa:51072; Q5R2V8; Q5R2V9; Q6NSL5; Q9Y316	Q9Y316	1.476	0.561693	0.795037
OLA1	D7EHM2; hsa:29789; Q5BJD7; Q8NCI8; Q96CU1; Q96SV2; Q9NTK5; Q9P1D3; Q9UNY9; Q9Y6G4	Q9NTK5	1.474	0.559737	0.795037
BPI	B2RCY2; hsa:671; P17213; Q1ZZU8; Q5JRW0; Q8IW58; Q9BYZ9; Q9H1L2; Q9H1M8; Q9H203; Q9UCT4; Q9UD65	P17213	1.472	0.557778	0.795037
GAPD	Q16768	Q16768	1.472	0.557778	0.795037
SKAP2	A4D173; hsa:8935; O75563; Q53GP6; Q75MK6; Q75MZ4; Q9UBZ3; Q9UED8	O75563	1.472	0.557778	0.795037
AHCY	A8K307; B3KUN3; E1P5P2; F5H737; hsa:191; P23526; Q96A36	P23526	1.471	0.556797	0.795037
RNPEP	hsa:6051; Q9BVM9; Q9H1D4; Q9H4A4; Q9NPT7	Q9H4A4	1.471	0.556797	0.795037
TUBB	hsa:203068; P05218; P07437; Q8WUC1; Q9CY33	P07437	1.469	0.554834	0.795037
MAPK3	A8CZ58; B0LPG3; hsa:5595; P27361; Q8NHX1	P27361	1.466	0.551885	0.795037
PAK1	A0A024R5P0; hsa:5058	A0A024R5P0	1.465	0.550901	0.795037
PGM2	B4E0G8; hsa:55276; Q53FP5; Q5QTR0; Q96G03; Q9H0P9; Q9NV22	Q96G03	1.465	0.550901	0.795037
ARL8A	A0A024R977; hsa:127829	A0A024R977	1.462	0.547943	0.795037
ALB	B7WNR0	B7WNR0	1.461	0.546956	0.795037
NIBAN1	hsa:116496; Q2TTR2; Q5TEM8; Q8TEI5; Q9BZQ8; Q9H593; Q9H9Y8; Q9HCB9	Q9BZQ8	1.459	0.54498	0.795037
RAB31	B2RBT7; hsa:11031; Q13636; Q15770; Q9HC00	Q13636	1.459	0.54498	0.795037
CNDP1	hsa:84735; Q14D40; Q17S05; Q2TBG0; Q6UWK2; Q96KN2; Q9BT98	Q96KN2	1.458	0.543991	0.795037
NIBAN2	hsa:64855; Q4LE55; Q5VVW6; Q5VVW7; Q96TA1; Q9BUS2; Q9NT35	Q96TA1	1.453	0.539035	0.795037
SBSN	A8K5J0; E9PBV3; hsa:374897; Q6UWP8	Q6UWP8	1.453	0.539035	0.795037
ARHGEF1	A0A024R0R1; hsa:9138	A0A024R0R1	1.446	0.532068	0.795037
RAN	A8K3Z8; hsa:5901; P17080; P28746; P28747; P62826; Q6IPB2; Q86V08; Q8NI90; Q9CSP3; Q9CWI7; Q9CZA2; Q9UDJ5; Q9UEU9	P62826	1.441	0.52707	0.795037
PADI2	hsa:11240; Q96DA7; Q9UPN2; Q9Y2J8	Q9Y2J8	1.44	0.526069	0.795037
HNRNPU	A0A1X7SBS1	A0A1X7SBS1	1.439	0.525067	0.795037
EXOC2	B2RBE6; hsa:55770; Q5JPC8; Q96AN6; Q96KP1; Q9NUZ8; Q9UJM7	Q96KP1	1.437	0.52306	0.795037
FKBP2	hsa:2286; P26885; Q5BJH9; Q9BTS7	P26885	1.435	0.521051	0.795037
HEL-S-17	A0A024R4F1; A0A0K0K1K8; hsa:2023	A0A024R4F1	1.434	0.520045	0.795037
TKFC	hsa:26007; Q2L9C1; Q3LXA3; Q53EQ9; Q9BVA7; Q9H895	Q3LXA3	1.433	0.519039	0.795037
HEL-S-55	V9HW35	V9HW35	1.426	0.511974	0.795037
DEFA3	hsa:1668; P11479; P59666; Q14125	P59666	1.421	0.506907	0.795037
BANF1	A0A024R5H0; hsa:8815	A0A024R5H0	1.419	0.504875	0.795037
CREG1	B2RDD4; hsa:8804; O75629; Q8N9A3	O75629	1.419	0.504875	0.795037
ALDH1A3	hsa:220; P47895; Q6NT64	P47895	1.418	0.503858	0.795037
FZD7	hsa:8324; O75084; O94816; Q53S59; Q96B74	O75084	1.418	0.503858	0.795037
HEL-S-47e	hsa:396; V9HWE8	V9HWE8	1.417	0.50284	0.795037
GNPDA1	B7Z3X4; D3DQE7; hsa:10007; P46926	P46926	1.409	0.494672	0.795037
PLAUR	A8K409; hsa:5329; Q03405; Q12876; Q15845; Q16887; Q6IB52; Q9BWT0; Q9NYC8; Q9UD69; Q9UEA6; Q9UM92; Q9UMV0	Q03405	1.402	0.487486	0.795037
CASP3	A8K5M2; D3DP53; hsa:836; P42574; Q96AN1; Q96KP2	P42574	1.398	0.483364	0.795037
ATP6V1A	B2RBR8; B7Z1R5; D3DN75; hsa:523; P38606; Q53YD9; Q96DY6; Q9UHY3	P38606	1.397	0.482332	0.795037
LGALSL	B2RBG8; D6W5E8; hsa:29094; Q3ZCW2; Q6P5T6; Q9P005	Q3ZCW2	1.397	0.482332	0.795037
SPRR2D	A4QN03; A8K5K2; D3DV33; hsa:6703; P22532; Q5T523; Q96RM3	P22532	1.392	0.477159	0.795037
YWHAQ	D6W4Z5; hsa:10971; P27348; Q567U5; Q5TZU8; Q9UP48	P27348	1.389	0.474047	0.795037
CALML5	hsa:51806; Q5SQI3; Q8IXU8; Q9NZT1	Q9NZT1	1.386	0.470927	0.795037
PGD	A8K2Y9; B4DQJ8; hsa:5226; P52209; Q9BWD8	P52209	1.38	0.464668	0.795037
H3C1; H3C10; H3C11; H3C12; H3C2; H3C3; H3C4; H3C6; H3C7; H3C8	A0PJT7; A5PLR1; hsa:8350; hsa:8351; hsa:8352; hsa:8353; hsa:8354; hsa:8355; hsa:8356; hsa:8357; hsa:8358; hsa:8968; P02295; P02296; P16106; P68431; Q6ISV8; Q6NWP8; Q6NWP9; Q6NXU4; Q71DJ3; Q93081	P68431	1.379	0.463622	0.795037
NUTF2	A0A024R6Y2; hsa:10204	A0A024R6Y2	1.375	0.459432	0.795037
ACAT2	B7Z233; E1P5B1; hsa:39; Q16146; Q5TCL7; Q8TDM4; Q9BWD1	Q9BWD1	1.363	0.446786	0.795037
CARHSP1	B2R4C3; D3DUF5; hsa:23589; Q2YDX5; Q9BQ53; Q9Y2V2	Q9Y2V2	1.363	0.446786	0.795037
SPRR2A	B2R4T3; D3DV35; hsa:6700; P35326; Q5T529	P35326	1.36	0.443607	0.795037
IgH	A0A2U8J8J6	A0A2U8J8J6	1.359	0.442545	0.795037
PCBP1	hsa:5093; Q13157; Q14975; Q15365	Q15365	1.35	0.432959	0.795037
TRIM29	A0A024R3J1; hsa:23650	A0A024R3J1	1.348	0.43082	0.795037
DSC3	A6NN35; hsa:1825; Q14200; Q14574; Q9HAZ9	Q14574	1.343	0.425459	0.795037
IgH	A0A2U8J945	A0A2U8J945	1.341	0.423309	0.795037
ALAD	A8K375; B2R6F2; hsa:210; P13716; Q16870; Q16871; Q9BVQ9	P13716	1.34	0.422233	0.795037
TXNL1	hsa:9352; O43396	O43396	1.339	0.421156	0.795037
HOPX	A8K0Z2; E9PB55; G3V294; hsa:84525; Q8N0V6; Q96CI1; Q9BPY8	Q9BPY8	1.336	0.41792	0.795037
GNS	A0A024RBC5; hsa:2799	A0A024RBC5	1.33	0.411426	0.795037
HMGB1	A5D8W9; hsa:3146; P09429; Q14321; Q5T7C3; Q6IBE1	P09429	1.321	0.40163	0.795037
IMPA1	B2R733; B4DLN3; B7Z6Q4; hsa:3612; J3KQT7; P29218; Q9UK71	P29218	1.321	0.40163	0.795037
PREP	hsa:5550; P48147; Q8N6D4	P48147	1.321	0.40163	0.795037
CAB39	A8K8L7; hsa:51719; Q9Y376	Q9Y376	1.308	0.387363	0.795037
GM2A	B2R699; D3DQH6; hsa:2760; P17900; Q14426; Q14428; Q6LBL5	P17900	1.308	0.387363	0.795037
DKFZp686J11235	Q6MZW0	Q6MZW0	1.307	0.386259	0.795037
CS	A0A024RB75; hsa:1431	A0A024RB75	1.297	0.375178	0.795037
HEL-S-64p	hsa:2937; V9HWJ1	V9HWJ1	1.292	0.369606	0.795037
FUCA2	E9PEB6; hsa:2519; Q7Z6V1; Q7Z6Y2; Q8NBK4; Q9BTY2	Q9BTY2	1.289	0.366252	0.795037
LGALS7; LGALS7B	hsa:3963; hsa:653499; P47929; Q6IB87	P47929	1.284	0.360645	0.795037
PIG59	A0A024R956; A8YXX4; hsa:2752	A8YXX4	1.276	0.351628	0.795037
CD5L	A8K7M5; hsa:922; O43866; Q6UX63	O43866	1.272	0.347099	0.795037
IgH	A0A2U8J931	A0A2U8J931	1.258	0.331132	0.795037
APEH	hsa:327; P13798; Q9BQ33; Q9P0Y2	P13798	1.252	0.324235	0.795037
SELENOP	hsa:6414; P49908; Q6PD59; Q6PI43; Q6PI87; Q6PJF9	P49908	1.243	0.313826	0.795037
TSPAN1	D3DQ14; hsa:10103; O60635; O60745; Q5VST0	O60635	1.243	0.313826	0.795037
HEL-S-125m	hsa:7184; V9HWP2	V9HWP2	1.239	0.309176	0.795037
CORO7	B4DFD6; B4DL18; hsa:79585; I3L416; P57737; Q17RK4	P57737	1.228	0.296311	0.795037
NEDD8	hsa:4738; Q15843; Q3SXN8; Q6LES6	Q15843	1.224	0.291604	0.795037
IL1F5	A0A024R518; hsa:26525	A0A024R518	1.208	0.27262	0.795037
ABHD14B	hsa:84836; Q86VK8; Q8N8W5; Q96IU4	Q96IU4	1.204	0.267835	0.795037
RBMX	B4E3U4; D3DWH0; E9PG86; hsa:27316; P38159; Q5JQ67; Q8N8Y7; Q969R3	P38159	1.198	0.260628	0.795037
FDPS	D3DV91; E9PCI9; hsa:2224; P14324; Q96G29	P14324	1.183	0.24245	0.795037
ATP6AP2	B7Z9I3; hsa:10159; O75787; Q5QTQ7; Q6T7F5; Q8NBP3; Q8NG15; Q96FV6; Q96LB5; Q9H2P8; Q9UG89	O75787	0.738	-0.438307	0.795037
STX7	E1P579; hsa:8417; O15400; Q5SZW2; Q96ES9	O15400	0.722	-0.469929	0.795037
ARPC1A	A4D276; B4DLQ7; D6W5S1; hsa:10552; Q7Z5U8; Q86WU5; Q8IXQ0; Q92747	Q92747	0.719	-0.475936	0.795037
EIF6	B7ZBG9; hsa:3692; P56537; Q6IBN8; Q96TD5	P56537	0.712	-0.490051	0.795037
NEU1	hsa:4758; Q5JQI0	Q5JQI0	0.709	-0.496142	0.795037
CIRBP	B3KT17; B4E2X2; hsa:1153; Q14011	Q14011	0.702	-0.510457	0.795037
GALNT5	A5PKZ1; hsa:11227; Q7Z7M9; Q9UGK7; Q9UHL6	Q7Z7M9	0.702	-0.510457	0.795037
KRT1	B2RA01; hsa:3848; P04264; P85925; P86104; Q14720; Q6GSJ0; Q9H298	P04264	0.702	-0.510457	0.795037
AMY2B	B3KTI1; B3KXB7; D3DT76; hsa:280; P19961; Q9UBH3	P19961	0.701	-0.512514	0.795037
EZR	E1P5A8; hsa:7430; P15311; P23714; Q4VX75; Q96CU8; Q9NSJ4	P15311	0.7	-0.514573	0.795037
MARCKS	E1P560; hsa:4082; P29966; Q2LA83; Q5TDB7	P29966	0.697	-0.520769	0.795037
SERPINB3	A6NDM2; B2RBT5; B3W5Y6; hsa:6317; P29508; Q53H28; Q53YB5; Q86VF3; Q86W04; Q8IWL4; Q8IXI3; Q96J21; Q9BYF8	P29508	0.697	-0.520769	0.795037
SERPINI1	A0A0S2Z455; hsa:5274	A0A0S2Z455	0.697	-0.520769	0.795037
PITPNB	B3KYB8; B7Z7Q0; hsa:23760; P48739; Q8N5W1	P48739	0.694	-0.526992	0.795037
RPS21	hsa:6227; P35265; P63220	P63220	0.694	-0.526992	0.795037
TFF1	hsa:7031; P04155	P04155	0.694	-0.526992	0.795037
VWF	hsa:7450; P04275; Q8TCE8; Q99806	P04275	0.692	-0.531156	0.795037
VH-7 family (N54P3)D/J	A2NWX4	A2NWX4	0.691	-0.533242	0.795037
LBP	B2R938; hsa:3929; O43438; P18428; Q92672; Q9H403; Q9UD66	P18428	0.69	-0.535332	0.795037
B3GNT3	B2RAS4; hsa:10331; Q6NWU9; Q6NXU9; Q8WWR6; Q9C0J2; Q9Y2A9	Q9Y2A9	0.689	-0.537424	0.795037
PLCH1	hsa:23007; Q29RV9; Q4KWH8; Q4KWH9; Q68CN0; Q86XK4; Q9H9U2; Q9UPT3	Q4KWH8	0.687	-0.541618	0.795037
RAA1	hsa:283; W0UV28	W0UV28	0.686	-0.54372	0.795037
NUCB1	B2RD64; hsa:4924; Q02818; Q15838; Q7Z4J7; Q9BUR1	Q02818	0.685	-0.545824	0.795037
IL36A	B2RAD9; hsa:27179; Q53SR7; Q5BLR4; Q7RTZ8; Q9UHA7	Q9UHA7	0.684	-0.547932	0.795037
PRDX1	B5BU26; D3DPZ8; hsa:5052; P35703; Q06830; Q2V576; Q5T154; Q5T155	Q06830	0.684	-0.547932	0.795037
STAU1	A8K9Z4; E1P5Y1; E1P608; hsa:6780; O95793; Q5JW29; Q6GTM4; Q9H5B4; Q9H5B5; Q9Y3Q2	O95793	0.682	-0.552156	0.795037
DAG1	A8K6M7; hsa:1605; Q14118; Q969J9	Q14118	0.681	-0.554273	0.795037
IgH	A0A2U8J8Z4	A0A2U8J8Z4	0.676	-0.564905	0.795037
VASN	hsa:114990; Q6EMK4; Q6UXL4; Q6UXL5; Q96CX1	Q6EMK4	0.675	-0.567041	0.795037
CTSZ	B2RC40; hsa:1522; O75331; Q9UBR2; Q9UQV5; Q9UQV6	Q9UBR2	0.673	-0.571322	0.795037
IGHV1-45	A0A0A0MS14	A0A0A0MS14	0.671	-0.575615	0.795037
PLS3	A8K579; B1AQ09; B4DGB4; B7Z6M1; hsa:5358; P13797; Q86YI6	P13797	0.671	-0.575615	0.795037
TF	C9JB55	C9JB55	0.671	-0.575615	0.795037
SCP2	A6NM69; B4DGJ9; B4DHP6; C9JC79; D3DQ37; E1B6W5; F2Z3J1; hsa:6342; P22307; Q15432; Q16622; Q5VVZ1; Q6NXF4; Q99430	P22307	0.669	-0.579922	0.795037
NONO	A0A0S2Z4Z9; hsa:4841	A0A0S2Z4Z9	0.668	-0.58208	0.795037
AK2	A0A140VK93; hsa:204	A0A140VK93	0.666	-0.586406	0.795037
IGL@	Q5FWF9	Q5FWF9	0.665	-0.588574	0.795037
NCOA2	E7EWM1	E7EWM1	0.665	-0.588574	0.795037
ADH7	A2RRB6; A8MVN9; B2R760; B4DWV6; hsa:131; P40394; Q13713	P40394	0.663	-0.592919	0.795037
EIF4A1	B2R6L8; D3DTP9; hsa:1973; J3QLC4; P04765; P60842; Q5U018; Q61516	P60842	0.66	-0.599462	0.795037
FCGBP	hsa:8857; O95784; Q9Y6R7	Q9Y6R7	0.658	-0.603841	0.795037
PSMD6	A8K2E0; E9PHI9; hsa:9861; Q15008; Q6UV22	Q15008	0.658	-0.603841	0.795037
AIF1L	B2RBC4; hsa:83543; Q6ZR40; Q8NAX7; Q8WU47; Q9BQI0; Q9H9G0	Q9BQI0	0.656	-0.608232	0.795037
EPS8L1	hsa:54869; Q71RE2; Q8NC10; Q8TE68; Q96BB7; Q9BSQ2; Q9GZQ2; Q9NXH0	Q8TE68	0.654	-0.612637	0.795037
GRN	D3DX55; hsa:2896; P23781; P23782; P23783; P23784; P28799; Q53HQ8; Q53Y88; Q540U8; Q9BWE7; Q9H8S1; Q9UCH0	P28799	0.654	-0.612637	0.795037
PSAP	hsa:5660; P07292; P07602; P15793; P78538; P78541; P78546; P78547; P78558; Q53Y86; Q6IBQ6; Q92739; Q92740; Q92741; Q92742	P07602	0.654	-0.612637	0.795037
CD14	hsa:929; P08571; Q53XT5; Q96FR6; Q96L99; Q9UNS3	P08571	0.653	-0.614845	0.795037
TMPRSS11B	A8K4D9; hsa:132724; Q86T26	Q86T26	0.652	-0.617056	0.795037
NUCB2	A8K642; D3DQX5; hsa:4925; P80303; Q8NFT5; V9HW75	P80303	0.648	-0.625934	0.795037
PTPRC	A0A0A0MT22; A8K7W6; hsa:5788; P08575; Q16614; Q9H0Y6; X6R433	P08575	0.647	-0.628162	0.795037
LAMP2	A8K4X5; D3DTF0; hsa:3920; P13473; Q16641; Q6Q3G8; Q96J30; Q99534; Q9UD93	P13473	0.644	-0.634867	0.795037
SMPDL3B	B7ZB35; hsa:27293; Q5T0Z0; Q92485; Q96CB7	Q92485	0.644	-0.634867	0.795037
IGKV3-7	A0A075B6H7	A0A075B6H7	0.643	-0.637109	0.795037
IVL	hsa:3713; P07476; Q5T7P4	P07476	0.643	-0.637109	0.795037
FMOD	hsa:2331; Q06828; Q15331; Q8IV47	Q06828	0.642	-0.639355	0.795037
COL1A2	A0A0S2Z3H5; hsa:1278	A0A0S2Z3H5	0.641	-0.641604	0.795037
KRT10	hsa:3858; P13645; Q14664; Q8N175	P13645	0.641	-0.641604	0.795037
QSOX1	hsa:5768; O00391; Q59G29; Q5T2X0; Q8TDL6; Q8WVP4	O00391	0.64	-0.643856	0.795037
SLC37A2	A8K2P9; hsa:219855; Q6P599; Q7Z7P8; Q8TED4; Q8TEM2	Q8TED4	0.639	-0.646112	0.795037
IgH	A0A2Y9CYD5	A0A2Y9CYD5	0.638	-0.648372	0.795037
PPM1F	A8K6G3; B7Z2C3; hsa:9647; P49593; Q96PM2	P49593	0.637	-0.650635	0.795037
DNER	A6NP39; hsa:92737; Q53R88; Q53TP7; Q53TQ5; Q8IYT0; Q8NFT8; Q8TB42; Q9NTF1; Q9UDM2	Q8NFT8	0.636	-0.652901	0.795037
IDE	A0A7I2V612	A0A7I2V612	0.635	-0.655172	0.795037
GGT6	B4DUH4; hsa:124975; Q6P531; Q8NCM0	Q6P531	0.63	-0.666576	0.795037
COL14A1	B2RU07; hsa:7373; O00260; O00261; O00262; Q05707; Q05708; Q5XJ18; Q96C67; Q9UDF6	Q05707	0.627	-0.673463	0.795037
KRT6A	A0A0S2Z428; hsa:3853	A0A0S2Z428	0.627	-0.673463	0.795037
C1QBP	hsa:708; Q07021; Q2HXR8; Q9NNY8	Q07021	0.623	-0.682696	0.795037
SIAE	B3KPB0; hsa:54414; Q8IUT9; Q9HAT2; Q9HAU7; Q9NT71	Q9HAT2	0.621	-0.687335	0.795037
SMPD1	A8K8M3; E9PKS3; hsa:6609; P17405; P17406; Q13811; Q16837; Q16841	P17405	0.619	-0.691989	0.795037
GPRC5B	D2DFB0; hsa:51704; O75205; Q8NBZ8; Q9NZH0	Q9NZH0	0.618	-0.694321	0.795037
TLR2	B3Y612; D1CS45; D1CS48; D1CS49; hsa:7097; O15454; O60603; Q8NI00	O60603	0.618	-0.694321	0.795037
PPIB	A8K534; hsa:5479; P23284; Q6IBH5; Q9BVK5	P23284	0.616	-0.698998	0.795037
RAD23A	hsa:5886; K7ESE3; P54725; Q59EU8; Q5M7Z1	P54725	0.615	-0.701342	0.795037
CRABP2	B2R4Z8; D3DVC5; F1T098; hsa:1382; P29373; Q6ICN6	P29373	0.613	-0.706041	0.795037
TMBIM1	B3KSM0; hsa:64114	B3KSM0	0.613	-0.706041	0.795037
SNX3	A8K0B1; E1P5E4; E1P5E5; hsa:8724; O60493; O60718; Q4TT29; Q4TT31; Q5JXJ7; Q5JXJ8; Q96AP9; Q9C0J5; Q9NU45	O60493	0.611	-0.710756	0.795037
CPD	B7Z7T9; B7ZAU4; F5GZH6; hsa:1362; O15377; O75976; Q86SH9; Q86XE6	O75976	0.61	-0.713119	0.795037
FCAR	hsa:2204; P24071; Q13603; Q13604; Q15727; Q15728; Q1AJL7; Q1AJL8; Q1AJL9; Q53X38; Q53X39; Q92587; Q92588; Q92590; Q92592; Q92593; Q9UEK0	P24071	0.61	-0.713119	0.795037
NME3	hsa:4832; Q13232; Q9BWH4	Q13232	0.61	-0.713119	0.795037
NPDC1	hsa:56654; Q5SPY8; Q9BTD6; Q9BXT3; Q9NQS2; Q9NQX5; Q9Y434	Q9NQX5	0.61	-0.713119	0.795037
PITHD1	B2R7J4; hsa:57095; Q5QPN6; Q5QPN7; Q9GZP4; Q9NRI8	Q9GZP4	0.61	-0.713119	0.795037
PTPRS	hsa:5802; O75255; O75870; Q13332; Q15718; Q16341; Q2M3R7	Q13332	0.61	-0.713119	0.795037
ENPP3	hsa:5169; O14638; Q5JTL3	O14638	0.609	-0.715486	0.795037
MDK	hsa:4192; P21741; Q2LEK4; Q9UCC7	P21741	0.609	-0.715486	0.795037
CREB3L1	hsa:90993; Q8N2D5; Q96BA8; Q96CP0	Q96BA8	0.608	-0.717857	0.795037
IL1RN	A8K4G1; hsa:3557; P18510; Q14628; Q53SC2; Q7RTZ4; Q96GD6; Q9UPC0	P18510	0.606	-0.72261	0.795037
NDRG1	B3KR80; B7Z446; hsa:10397; O15207; Q6IBG2; Q92597; Q9NYR6; Q9UK29	Q92597	0.605	-0.724993	0.795037
PRB1	A0A4W8X8U3	A0A4W8X8U3	0.604	-0.72738	0.795037
EWSR1	B0QYK1; hsa:2130; Q01844; Q5THL0; Q92635; Q96FE8; Q96MN4; Q96MX4; Q9BWA2	Q01844	0.602	-0.732165	0.795037
PDLIM2	D3DSR5; hsa:64236; J3KNH4; Q7Z584; Q86WM8; Q8WZ29; Q96JY6; Q9H4L9; Q9H7I2	Q96JY6	0.602	-0.732165	0.795037
SERPINB5	A0A024R2B6; hsa:5268	A0A024R2B6	0.602	-0.732165	0.795037
KRT19	B2R874; hsa:3880; P08727; Q5XG83; Q6NW33; Q7L5M9; Q96A53; Q96FV1; Q9BYF9; Q9P1Y4	P08727	0.598	-0.741783	0.795037
PIP	A0A963; A0A9C3; A0A9F3; A4D2I1; hsa:5304; P12273	P12273	0.598	-0.741783	0.795037
PPP1R14B	hsa:26472; Q504S7; Q7KZD7; Q96C90	Q96C90	0.598	-0.741783	0.795037
KRT2	hsa:3849; P35908; Q4VAQ2	P35908	0.594	-0.751465	0.795037
RPS12	hsa:6206; P25398; Q76M58	P25398	0.594	-0.751465	0.795037
TXN	B1ALW1; hsa:7295; O60744; P10599; Q53X69; Q96KI3; Q9UDG5	P10599	0.589	-0.76366	0.795037
GNAS	A2A2S3; E1P5G3; O75684; O75685; Q5JW67; Q5JWF1; Q5JWF2; Q9NY42	Q5JWF2	0.587	-0.768568	0.795037
BPIFB1	A8K2H8; hsa:92747; Q5QP43; Q6UWY1; Q6ZRU7; Q8TDL5; Q96HK6; Q9BQP8; Q9BWZ6; Q9H4V6	Q8TDL5	0.586	-0.771027	0.795037
Fam20A	hsa:54757; L8B8N7	L8B8N7	0.586	-0.771027	0.795037
IgH	A0A2U8J8J8	A0A2U8J8J8	0.584	-0.77596	0.795037
MIA3	A8K2S0; A8MT05; A8MT13; B7Z430; hsa:375056; Q14083; Q3S4X3; Q5JRA5; Q5JRA6; Q5JRB0; Q5JRB1; Q5JRB2; Q6UVY8; Q86Y60; Q8N8M5; Q92580	Q5JRA6	0.583	-0.778432	0.795037
PTPRN2	E9PC57; hsa:5799; Q8N4I5; Q92662; Q92932; Q9Y4F8; Q9Y4I6	Q92932	0.58	-0.785875	0.795037
KRT84	B2RA43; hsa:3890; Q6ISB0; Q701L6; Q9NSB2	Q9NSB2	0.579	-0.788365	0.795037
IgH	A0A2Y9CYE2	A0A2Y9CYE2	0.578	-0.790859	0.795037
S100A1	B2R5D9; hsa:6271; P23297; Q5T7Y3	P23297	0.576	-0.795859	0.795037
SEMA6D	A6NF10; A6NM95; A6NNK1; A7E2A0; hsa:80031; Q8NFY3; Q8NFY4; Q8NFY5; Q8NFY6; Q8NFY7; Q9P249	Q8NFY4	0.575	-0.798366	0.795037
DDAH1	hsa:23576; O94760; Q5HYC8; Q86XK5	O94760	0.574	-0.800877	0.795037
MTAP	Q05DJ2	Q05DJ2	0.571	-0.808437	0.795037
CRISP2	A8K8M0; hsa:7180; P16562; Q53FF2; Q5U8Z9; Q7Z7B2	P16562	0.57	-0.810966	0.795037
GMPR2	Q6PKC0	Q6PKC0	0.565	-0.823677	0.795037
S100A13	hsa:6284; Q52PI9; Q6FGF8; Q99584	Q99584	0.565	-0.823677	0.795037
RAB18	B3KMC7; B7Z333; D3DRW1; hsa:22931; Q53FX8; Q56UN9; Q6FIH1; Q9NP72	Q9NP72	0.562	-0.831358	0.795037
HAGH	A8K290; B4DP33; B4DRA7; E7EN93; hsa:3029; Q16775	Q16775	0.556	-0.846843	0.795037
TPD52	B7Z414; C9J502; D0UFD1; D0UFD2; D0UFD3; D0UFD4; D0UFD5; E5RKB4; hsa:7163; P55327; Q13056; Q53EK8; Q6FGP3; Q6FGS3; Q86YZ2; Q9UCX8	P55327	0.547	-0.870387	0.795037
TFF2	hsa:7032; Q03403; Q15854	Q03403	0.545	-0.875672	0.795037
EFNA1	D3DV86; hsa:1942; P20827; Q5SR60; Q5SR61; Q6I9T9; Q8N578	P20827	0.537	-0.897006	0.795037
PRSS23	B2RDJ1; B4E2J3; hsa:11098; O95084; Q6IBI0	O95084	0.503	-0.99137	0.795037
RPL12	hsa:6136; P30050; Q5VVV2; Q6PB27	P30050	0.5	-1	0.795037
CTSA	B2R798; hsa:5476; P10619; Q561W6; Q5JZH1; Q96KJ2; Q9BR08; Q9BW68	P10619	1.561	0.642471	0.79489
BLVRB	A6NKD8; B2R5C6; hsa:645; P30043; P32078; P53005; Q32LZ2	P30043	1.407	0.492622	0.793524
SAA1	hsa:6288; P02735; P02736; P02737; P0DJI8; Q16730; Q16834; Q16835; Q16879; Q3KRB3; Q6FG67; Q96QN0; Q9UCK9; Q9UCL0	P0DJI8	1.446	0.532068	0.79347
CD9	D3DUQ9; hsa:928; P21926; Q5J7W6; Q96ES4	P21926	0.603	-0.72977	0.79347
AGA	B2R7H2; D3DP47; hsa:175; P20933; Q4W5Q2; Q6FHN6; Q9UCK6; Q9UCK7; Q9UCK8	P20933	1.809	0.855192	0.793446
PGCP	A0A024R9B8; hsa:10404	A0A024R9B8	1.439	0.525067	0.79325
HEL-S-269	hsa:2923; V9HVY3	V9HVY3	1.644	0.71721	0.793021
CCT6A	A0A024RDL1; hsa:908	A0A024RDL1	1.63	0.704872	0.790474
PPM1B	hsa:5495; O75688; Q461Q2; Q4J6C1; Q4J6C2; Q658R4; Q96ER6; Q9HAY8	O75688	1.649	0.721591	0.785605
C1S	D3DUT4; hsa:716; P09871; Q9UCU7; Q9UCU8; Q9UCU9; Q9UCV0; Q9UCV1; Q9UCV2; Q9UCV3; Q9UCV4; Q9UCV5; Q9UM14	P09871	1.421	0.506907	0.783562
GOLM1	hsa:51280; Q6IAF4; Q8NBJ4; Q9NRB9	Q8NBJ4	0.57	-0.810966	0.781577
FUS	hsa:2521; Q6IBQ5	Q6IBQ5	0.49	-1.02915	0.781455
MYH16	Q9H6N6	Q9H6N6	1.384	0.468844	0.780151
CLIC1	hsa:1192; O00299; Q15089; Q502X1	O00299	1.668	0.738119	0.779392
C5orf46	A8K038; hsa:389336; Q6UWT4; Q8WU04	Q6UWT4	0.531	-0.913216	0.77674
PRR27	A8MXP0; hsa:401137; Q6MZM9; Q6MZR6	Q6MZM9	0.568	-0.816037	0.775645
VCP	B2R5T8; hsa:7415; P55072; Q0V924; Q2TAI5; Q969G7; Q9UCD5; V9HW80	P55072	1.524	0.607863	0.774847
PSMA3	B2RCK6; hsa:5684; P25788; Q86U83; Q8N1D8; Q9BS70	P25788	1.533	0.616358	0.773781
CDC37	A0A024R7B7; hsa:11140	A0A024R7B7	1.836	0.876566	0.77161
FKBP3	B2R4Q9; hsa:2287; Q00688; Q14317	Q00688	1.797	0.84559	0.77161
CEL	P19835; Q16398; Q5T7U7; Q9UCH1; Q9UP41	P19835	1.681	0.74932	0.77161
V-kappa-1	A0N5G1	A0N5G1	1.546	0.62854	0.77161
GCNT3	hsa:9245; O95395	O95395	0.623	-0.682696	0.77161
AMY1A	A6NJS5; A8K8H6; hsa:276; hsa:277; hsa:278; P04745; P0DUB6; Q13763; Q5T083	P0DUB6	0.565	-0.823677	0.77161
LFNG	B3KTY6; B5MCR5; hsa:3955; O00589; Q8NES3; Q96C39; Q9UJW5	Q8NES3	0.548	-0.867752	0.77161
PRSS8	B4DWP2; hsa:5652; Q16651; Q9UCA3	Q16651	0.565	-0.823677	0.770878
TSTD1	hsa:100131187; Q5SY48; Q5SY49; Q5SY50; Q5SY51; Q8NFU2; Q8NFU3; Q9BV22	Q8NFU3	1.824	0.867106	0.769165
WIPF1	B8ZZM1; D3DPE4; hsa:7456; O43516; Q15220; Q53TA9; Q6MZU9; Q9BU37; Q9UNP1	O43516	1.909	0.932817	0.766276
FEN1	hsa:2237; Q6FHX6	Q6FHX6	1.851	0.888305	0.761628
OTUB1	hsa:55611; Q32Q78; Q96FW1; Q96II3; Q9NXQ4; Q9P0B8	Q96FW1	1.683	0.751035	0.761628
KLHL11	hsa:55175; Q9NVR0	Q9NVR0	0.561	-0.833927	0.761628
VH6DJ	A2N0T9	A2N0T9	1.836	0.876566	0.75986
PROS1	A8KAC9; D3DN28; hsa:5627; P07225; Q15518; Q7Z715; Q9UCZ8	P07225	1.697	0.762987	0.758233
DNPH1	B2LUJ9; hsa:10591; O43598	O43598	1.899	0.92524	0.757401
CXCL1	hsa:2919; P09341; Q9UCR7	P09341	1.739	0.798258	0.756568
SPTBN1	B2ZZ89; D6W5B9; hsa:6711	B2ZZ89	1.849	0.886745	0.75597
SERPINA1	G3V2B9	G3V2B9	1.757	0.813114	0.75597
LRG1	hsa:116844; P02750; Q8N4F5; Q96QZ4	P02750	1.708	0.772308	0.75597
RAB27A	A2RU94; hsa:5873	A2RU94	1.653	0.725087	0.75597
CES1	A6NIM1; A8K3K8; A8K844; E9PAU8; hsa:1066; P23141; P82127; Q00015; Q13657; Q14062; Q16737; Q16788; Q549X7; Q549X8; Q86UK2; Q96EE8; Q9UC52; Q9UDG8; Q9UK77; Q9ULY2	P23141	0.592	-0.756331	0.75597
SMR3B	B7ZMG7; hsa:10879; P02814; Q9UBN0; Q9UCT0	P02814	0.557	-0.844251	0.75597
IGL@	Q6GMW4	Q6GMW4	0.556	-0.846843	0.75597
PTPRS	G8JL96	G8JL96	0.488	-1.03505	0.75597
YWHAG	hsa:7532; O70457; P35214; P61981; Q6FH52; Q9UDP2; Q9UN99	P61981	1.41	0.495695	0.755817
NIT2	B2R9A3; D3DN47; hsa:56954; Q8WUF0; Q9NQR4	Q9NQR4	1.5	0.584963	0.755703
EECP	G8H6I3; hsa:124220	G8H6I3	0.554	-0.852042	0.755238
BTF3	A8K510; hsa:689; P20290; Q13893; Q76M56	P20290	0.518	-0.948976	0.75521
CPN1	B1AP59; hsa:1369; P15169	P15169	1.914	0.936591	0.75436
TXNDC15	D3DQA9; hsa:79770; Q96J42; Q96MT2; Q9H639	Q96J42	1.836	0.876566	0.753697
PFKL	hsa:5211; P17858; Q96A64; Q96IH4; Q9BR91	P17858	1.559	0.640621	0.753212
CCT8	A6NN54; B4DEM7; B4DQH4; hsa:10694; P50990; Q4VBP8	P50990	1.594	0.672652	0.751073
DMBT1	A6NDG4; A6NDJ5; A8E4R5; B1ARE7; B1ARE8; B1ARE9; B1ARF0; B7Z8Y2; F8WEF7; hsa:1755; Q59EX0; Q5JR26; Q6MZN4; Q96DU4; Q9UGM2; Q9UGM3; Q9UJ57; Q9UKJ4; Q9Y211; Q9Y4V9	Q9UGM3	0.552	-0.85726	0.74999
ICAM3	hsa:3385; P32942; Q6PD68	P32942	1.946	0.960512	0.748793
RALB	B4E040; hsa:5899; P11234; Q53T32; Q6ZS74	P11234	1.861	0.896078	0.748793
LDHA	B4DKQ2; B7Z5E3; D3DQY3; F8W819; hsa:3939; P00338; Q53G53; Q6IBM7; Q6ZNV1; Q9UDE8; Q9UDE9	P00338	1.726	0.787432	0.748793
RAB1	hsa:6038; Q53XB4	Q53XB4	0.551	-0.859876	0.748793
ILF3	A8K6F2; G5E9M5; hsa:3609; O43409; Q12906; Q6P1X1; Q86XY7; Q99544; Q99545; Q9BZH4; Q9BZH5; Q9NQ95; Q9NQ96; Q9NQ97; Q9NQ98; Q9NQ99; Q9NQA0; Q9NQA1; Q9NQA2; Q9NRN2; Q9NRN3; Q9NRN4; Q9UMZ9; Q9UN00; Q9UN84; Q9UNA2	Q12906	1.957	0.968644	0.748606
SEMA3G	hsa:56920; Q7L9D9; Q9H7Q3; Q9NS98	Q9NS98	1.957	0.968644	0.748606
ASL	E7EMI0; E9PE48; hsa:435; P04424; Q6LDS5; Q96HS2	P04424	1.941	0.9568	0.748606
SLK	D3DRA0; D3DRA1; hsa:9748; O00211; Q6P1Z4; Q86WU7; Q86WW1; Q92603; Q9H2G2; Q9NQL0; Q9NQL1	Q9H2G2	1.927	0.946357	0.748606
XRCC6	B1AHC8; hsa:2547; P12956; Q6FG89; Q9UCQ2; Q9UCQ3	P12956	1.899	0.92524	0.748606
FLNA	E9KL45; hsa:2316; P21333; Q5HY53; Q5HY55; Q8NF52	P21333	1.761	0.816395	0.748606
TALDO1	B2R8M2; hsa:6888; O00751; P37837; Q8WV32; Q8WZ45	P37837	1.749	0.80653	0.748606
HMGB2	B2R4K8; D3DP37; hsa:3148; P26583; Q5U072	P26583	1.745	0.803227	0.748606
EEF1A1	hsa:1915; Q6IPS9	Q6IPS9	1.744	0.8024	0.748606
HEL114	hsa:7414; V9HWK2	V9HWK2	1.737	0.796598	0.748606
BASP1	B4DJA8; D3DTD5; hsa:10409; O43596; P80723; Q5U0S0; Q9BWA5	P80723	1.736	0.795767	0.748606
HEL-214	V9HW68	V9HW68	1.736	0.795767	0.748606
GCA	B2R5X3; hsa:25801; P28676; Q53TB5; Q59EP3	P28676	1.652	0.724214	0.748606
HEL-75	hsa:2936; V9HW90	V9HW90	1.623	0.698663	0.748606
CEACAM5	A0A024R0K5; hsa:1048	A0A024R0K5	1.565	0.646163	0.748606
H2BC18	A8K0U9; B4DLA9; hsa:440689; Q5QNW6	Q5QNW6	1.524	0.607863	0.748606
CLN5	B3KQK7; hsa:1203; O75503	O75503	1.491	0.57628	0.748606
APEX1	hsa:328; Q5TZP7	Q5TZP7	1.464	0.549916	0.748606
HSPA13	B2R616; hsa:6782; P48723; Q8NE40	P48723	0.604	-0.72738	0.748606
NCCRP1	hsa:342897; Q6NVV5; Q6ZVX7	Q6ZVX7	0.582	-0.780909	0.748606
TACSTD2	hsa:4070; P09758; Q15658; Q6FG48; Q7Z7Q4; Q96QD2	P09758	0.561	-0.833927	0.748606
CES2	A0A024R6X1; A8K367; hsa:8824; O00748; Q16859; Q5MAB8; Q7Z366; Q8IUP4; Q8TCP8	O00748	0.548	-0.867752	0.748606
KRT13	A1A4E9; hsa:3860	A1A4E9	0.544	-0.878321	0.748606
GNPTG	B2R556; hsa:84572; Q6XYD7; Q96L13; Q9UJJ9	Q9UJJ9	0.53	-0.915936	0.748606
FGD3	A0A024R252; hsa:89846	A0A024R252	1.616	0.692427	0.748573
CAPG	B8ZZS7; D6W5K8; hsa:822; P40121; Q53SA7	P40121	1.764	0.818851	0.748338
GGH	hsa:8836; Q92820	Q92820	1.504	0.588805	0.747531
WARS	A0A024R6K8; hsa:7453	A0A024R6K8	1.476	0.561693	0.747368
CALM3	hsa:801; hsa:805; hsa:808; P02593; P0DP25; P62158; P70667; P99014; Q13942; Q53S29; Q61379; Q61380; Q96HK3	P0DP25	1.767	0.821302	0.74574
OLR1	A0A024RAU0; hsa:4973	A0A024RAU0	1.82	0.863938	0.745697
BTBD18	B2RXH4; hsa:643376	B2RXH4	0.471	-1.0862	0.745498
HEL-S-53e	hsa:216; V9HW83	V9HW83	0.596	-0.746616	0.744831
GBP6	A2RRM3; hsa:163351; Q6ZN66; Q6ZN86; Q7Z3F0	Q6ZN66	0.479	-1.0619	0.744831
IGLV5-45	A0A0G2JSC0	A0A0G2JSC0	1.468	0.553852	0.744149
CDSN	B0S7V2; B0UYZ7; hsa:1041; O43509; Q15517; Q5SQ85; Q5STD2; Q7LA70; Q7LA71; Q86Z04; Q8IZU4; Q8IZU5; Q8IZU6; Q8N5P3; Q95IF9; Q9NP52; Q9NPE0; Q9NPG5; Q9NRH4; Q9NRH5; Q9NRH6; Q9NRH7; Q9NRH8; Q9UBH8; Q9UIN6; Q9UIN7; Q9UIN8; Q9UIN9; Q9UIP0	Q15517	1.943	0.958286	0.743555
PRG4	hsa:10216; Q6DNC4; Q6DNC5; Q6ZMZ5; Q92954; Q9BX49	Q92954	1.814	0.859174	0.743036
HEBP1	A8K1G2; hsa:50865; Q9NRV9; Q9Y5Z5	Q9NRV9	0.558	-0.841663	0.742836
SYNCRIP	E1P501; E1P502; hsa:10492; O60506; Q53H05; Q5TCG2; Q5TCG3; Q8IW78; Q8N599; Q96LC1; Q96LC2; Q9Y583	O60506	1.991	0.993493	0.742033
PTMA	hsa:5757; P06454; Q15249; Q15592	P06454	1.626	0.701327	0.742023
TIMP1	hsa:7076; P01033; Q14252; Q9UCU1	P01033	0.534	-0.905088	0.740633
CAPN2	A6NDG7; B7ZA96; E7ES58; hsa:824; P17655; Q16738; Q6PJT3; Q8WU26; Q9HBB1	P17655	0.461	-1.11716	0.74022
PPT1	B4DY24; hsa:5538; P50897; Q6FGQ4	P50897	0.516	-0.954557	0.739415
HEL-176	V9HVZ7	V9HVZ7	0.545	-0.875672	0.738692
APRT	G5E9J2; hsa:353; P07741; Q3KP55; Q68DF9	P07741	1.553	0.635058	0.738533
DPYSL2	A8K5H2; B4DR31; D3DSS7; hsa:1808; O00424; Q16555	Q16555	1.925	0.944858	0.738065
SLURP1	hsa:57152; P55000; Q53YJ6; Q6PUA6; Q92483	P55000	1.644	0.71721	0.738065
ACTBL2	B2RPJ1; hsa:345651; Q562R1; Q562R2; Q562S9; Q562X8	Q562R1	1.784	0.835116	0.734958
FH	A0A0S2Z4C3; hsa:2271	A0A0S2Z4C3	0.517	-0.951764	0.734958
CPNE3	A8KA47; hsa:8895; O75131; Q8IYA1	O75131	1.95	0.963474	0.734768
MAP2K3	hsa:5606; Q6FI23	Q6FI23	1.94	0.956057	0.734768
IGFBP7	B4E1N2; B7Z9W7; hsa:3490; Q07822; Q16270; Q53YE6; Q9UCA8	Q16270	0.511	-0.968605	0.733254
ERCC2	hsa:2068; P18074; Q2TB78; Q2YDY2; Q7KZU6; Q8N721	P18074	1.976	0.982583	0.733141
HEL-S-71	hsa:7334; V9HW41	V9HW41	1.529	0.612588	0.733141
VASP	A0A024R0V4; hsa:7408	A0A024R0V4	1.655	0.726831	0.731685
SERPINF1	F1T092; hsa:5176; P36955; Q13236; Q2TU83; Q96CT1; Q96R01; Q9BWA4	P36955	1.792	0.841571	0.73069
EL52	hsa:3320; K9JA46	K9JA46	1.793	0.842375	0.730183
CDA	hsa:978; P32320	P32320	1.793	0.842375	0.730119
FTH1	B3KNR5; hsa:2495; P02794; Q3KRA8; Q3SWW1	P02794	1.98	0.9855	0.729046
TUFM	A0A384ME17; hsa:7284	A0A384ME17	1.959	0.970117	0.729046
ATP6V1C1	hsa:528; P21283	P21283	1.975	0.981853	0.728932
HEL-S-71p	A0A0K0K1H8	A0A0K0K1H8	1.799	0.847195	0.728932
KLK13	A7UNK6; hsa:26085; Q86VI8; Q9UKR3; Q9Y433	Q9UKR3	1.797	0.84559	0.728932
RAB5C	A0A024R1U4; hsa:5878	A0A024R1U4	1.663	0.733788	0.728932
CARD16	hsa:114769; Q5EG05; Q96RJ9	Q5EG05	0.503	-0.99137	0.728932
RPE	A8K4S0; B4E016; C9JPQ7; hsa:6120; O43767; Q53TV9; Q8N215; Q96AT9; Q96N34; Q9BSB5	Q96AT9	1.959	0.970117	0.728787
APOBR	H3BU97; hsa:55911; Q0VD81; Q0VD83; Q8NC15; Q9NPJ9	Q0VD83	1.981	0.986229	0.72839
MYO1F	hsa:4542; O00160; Q8WWN7	O00160	1.64	0.713696	0.728019
MGC17330	A0A024R1M3; hsa:113791	A0A024R1M3	1.991	0.993493	0.727055
GNAS	B2RB88; E1P5G2; hsa:2778; O95417; O95467	O95467	0.475	-1.074	0.727055
CPPED1	B4DQ68; hsa:55313; Q6MZY9; Q9BRF8; Q9H9M9; Q9NUT6	Q9BRF8	1.69	0.757023	0.726416
ANPEP	hsa:290; P15144; Q16728; Q6GT90; Q8IUK3; Q8IVH3; Q9UCE0	P15144	1.625	0.70044	0.726416
SLPI	B2R5H8; hsa:6590; P03973; P07757	P03973	0.526	-0.926865	0.725235
JCHAIN	hsa:3512; P01591	P01591	0.525	-0.929611	0.724457
MPO	A1L4B8; hsa:4353; P05164; Q14862; Q4PJH5; Q9UCL7	P05164	1.807	0.853597	0.724358
AP1M1	A0A024R7K8; hsa:8907	A0A024R7K8	0.545	-0.875672	0.722545
RNF123	A1L4Q3; A6NLS5; hsa:63891; Q5I022; Q5XPI4; Q6PFW4; Q71RH0; Q8IW18; Q9H0M8; Q9H5L8; Q9H9T2	Q5XPI4	0.539	-0.891643	0.721306
HEL-S-15	hsa:1072; V9HWI5	V9HWI5	1.815	0.85997	0.718531
PLEK	B2R9E8; hsa:5341; P08567; Q53SU8; Q6FGM8; Q6FGQ1; Q8WV81	P08567	2.429	1.28036	0.718486
PACSIN2	hsa:11252; O95921; Q96HV9; Q9H0D3; Q9NPN1; Q9UNF0; Q9Y4V2	Q9UNF0	2.344	1.22897	0.718486
HLA-B	A0A1W2PP67	A0A1W2PP67	2.332	1.22157	0.718486
FNBP1	B7ZL12; E9PGQ4; hsa:23048; O60301; Q3MIN8; Q5TC87; Q5TC88; Q6P658; Q7LGG2; Q96RU3; Q9H8H8; Q9NWD1	Q96RU3	2.274	1.18523	0.718486
PRKAR2A	hsa:5576; P13861; Q16823; Q9BUB1	P13861	2.237	1.16157	0.718486
PXN	A0A140VJQ8; hsa:5829	A0A140VJQ8	2.22	1.15056	0.718486
PPIF	hsa:10105; P30405; Q2YDB7; Q5W131	P30405	2.195	1.13422	0.718486
RTTN	hsa:25914; Q68CS9; Q6ZRL8; Q6ZTK3; Q86TG4; Q86VV8; Q8N8N8; Q8TBQ4; Q96IN9; Q9UFJ4	Q86VV8	2.159	1.11036	0.718486
ADIB	A0A024RAA7; A0A024RAB3; hsa:714	A0A024RAA7	2.146	1.10165	0.718486
ADH5	A0A024RDI2; hsa:128; Q6IRT1	Q6IRT1	2.089	1.06281	0.718486
PNP	B2R8S5; D3DS00; hsa:4860; P00491; Q15160; Q5PZ03	P00491	2.063	1.04474	0.718486
HEL-S-115	hsa:6451; V9HW48	V9HW48	2.06	1.04264	0.718486
COL6A3	D9ZGF2; hsa:1293	D9ZGF2	2.034	1.02432	0.718486
RHOA	A0A024R2W1; A0A024R324; hsa:387	A0A024R324	2.026	1.01863	0.718486
MSN	hsa:4478; P26038	P26038	2.025	1.01792	0.718486
ITGAM	hsa:3684; P11215; Q4VAK0; Q4VAK1; Q4VAK2	P11215	2.021	1.01507	0.718486
TLN1	A0A1S5UZ07; A6NMY0; hsa:7094; Q86YD0; Q9NZQ2; Q9UHH8; Q9UPX3; Q9Y490	Q9Y490	2.016	1.0115	0.718486
APOA4	A8MSL6; hsa:337; P06727; Q14CW8; Q6Q787	P06727	2	1	0.718486
FAM49B	A0A024R9G4; hsa:51571	A0A024R9G4	1.994	0.995665	0.718486
VTN	D9ZGG2; hsa:7448	D9ZGG2	1.991	0.993493	0.718486
KRT77	hsa:374454; Q7RTS8; Q7Z794	Q7Z794	1.973	0.980391	0.718486
HEL-S-21	hsa:9446; V9HWG9	V9HWG9	1.969	0.977463	0.718486
PFN1	hsa:5216; P07737; Q53Y44	P07737	1.962	0.972325	0.718486
PYGL	A6NDQ4; B4DUB7; F5H816; hsa:5836; O60567; O60752; O60913; P06737; Q501V9; Q641R5; Q96G82	P06737	1.96	0.970854	0.718486
PSMB2	D3DPS0; hsa:5690; P31145; P49721; Q9BWZ9	P49721	1.955	0.967169	0.718486
CDH5	hsa:1003; P33151; Q4VAI5; Q4VAI6	P33151	1.954	0.96643	0.718486
CAP1	D3DPU2; hsa:10487	D3DPU2	1.949	0.962734	0.718486
LXN	hsa:56925; Q96PN2; Q9BS40; Q9NQS6	Q9BS40	1.942	0.957543	0.718486
YWHAH	A0A024R1K7; hsa:7533	A0A024R1K7	1.941	0.9568	0.718486
PPP3CA	A0A0S2Z4C6; hsa:5530	A0A0S2Z4C6	1.94	0.956057	0.718486
ACTG1	I3L4N8	I3L4N8	1.93	0.948601	0.718486
CYBB	A8K138; hsa:1536; P04839; Q2PP16	P04839	1.928	0.947105	0.718486
SPRR2F	hsa:6705; Q5T9T3; Q96RM1	Q96RM1	1.92	0.941106	0.718486
SDC1	D6W523; hsa:6382; P18827; Q53QV0; Q546D3; Q96HB7	P18827	1.909	0.932817	0.718486
SERPINA3	A0A024R6P0; hsa:12	A0A024R6P0	1.907	0.931305	0.718486
LDHB	hsa:3945; P07195	P07195	1.893	0.920674	0.718486
CAPZA1	hsa:829; P52907; Q53FQ6; Q6FHD5	P52907	1.879	0.909965	0.718486
FLII	B4DIL0; F5H407; hsa:2314; J3QLG3; Q13045	Q13045	1.869	0.902267	0.718486
RAC2	B1AH77	B1AH77	1.867	0.900722	0.718486
ITGB2	A0A494C0X7; hsa:3689	A0A494C0X7	1.863	0.897628	0.718486
IL36G	hsa:56300; Q56B91; Q6UVX7; Q7RTZ9; Q9NZH8	Q9NZH8	1.857	0.892974	0.718486
HNRNPA2B1	A0A024RA27; A0A024RA61; A8K064; hsa:3181; P22626; P22627; Q9UC98; Q9UDJ2	P22626	1.854	0.890641	0.718486
H1-3	B2R751; hsa:3007; P16402; Q2M2I2	P16402	1.853	0.889863	0.718486
IgH	A0A2U8J8H9	A0A2U8J8H9	1.84	0.879706	0.718486
PRSS1	A1A509; A6NJ71; B2R5I5; hsa:5644; P07477; Q5NV57; Q7M4N3; Q7M4N4; Q92955; Q9HAN4; Q9HAN5; Q9HAN6; Q9HAN7	P07477	1.83	0.871844	0.718486
VAT1	A0A024R1Z6; hsa:10493	A0A024R1Z6	1.829	0.871055	0.718486
NAPRT	A7BFI3; hsa:93100; Q6PJL1; Q6XQN4; Q6XQN5; Q6XQN6; Q8N5E8; Q9BRG0	Q6XQN6	1.826	0.868687	0.718486
CCT4	B2R6I3; B7Z8B1; F5H5W3; hsa:10575; O14870; P50991; Q53QP9; Q96C51	P50991	1.82	0.863938	0.718486
ACTN4	A0A0S2Z3G9; hsa:81	A0A0S2Z3G9	1.815	0.85997	0.718486
H1-5	hsa:3009; P16401; Q14529; Q3MJ42	P16401	1.812	0.857583	0.718486
LILRA3	hsa:11026; J3KPM2; O15469; O15470; O75016; Q8N151; Q8N154; Q8N6C8; Q8NHJ1; Q8NHJ2; Q8NHJ3; Q8NHJ4	Q8N6C8	1.811	0.856787	0.718486
CORO1C	A7MAP0; A7MAP1; B3KU12; hsa:23603; Q9NSK5; Q9ULV4	Q9ULV4	1.806	0.852798	0.718486
ATRN	A8KAE5; hsa:8455; O60295; O75882; O95414; Q3MIT3; Q5TDA2; Q5TDA4; Q5VYW3; Q9NTQ3; Q9NTQ4; Q9NU01; Q9NZ57; Q9NZ58; Q9UC75; Q9UDF5	O75882	1.803	0.850399	0.718486
ARF1	A0A024R3Q0; hsa:375	A0A024R3Q0	1.795	0.843984	0.718486
STOM	A0A024R882; hsa:2040	A0A024R882	1.788	0.838347	0.718486
HEL2	hsa:7531; V9HW98	V9HW98	1.784	0.835116	0.718486
TMPRSS11D	hsa:9407; O60235; Q08AF6	O60235	1.783	0.834307	0.718486
LSP1	B3KPP1; B3KRR6; E9PBV6; E9PFP3; hsa:4046; P33241; Q16096; Q53H48; Q6FHM3; Q9BUY8	P33241	1.776	0.828632	0.718486
CEACAM8	hsa:1088; Q0Z7S6	Q0Z7S6	1.763	0.818032	0.718486
RSU1	A8KA46; D3DRU3; hsa:6251; Q15404; Q6FI17	Q15404	1.754	0.810649	0.718486
LAMP1	A0A024RDY3; hsa:3916	A0A024RDY3	1.749	0.80653	0.718486
ITIH3	hsa:3699; Q06033; Q3B7H5; Q53F06; Q6LAM2; Q99085	Q06033	1.738	0.797428	0.718486
C1R	B4DPQ0; F5GZR1	B4DPQ0	1.727	0.788268	0.718486
HEL-S-129m	A0A0K0K1L8; hsa:5720	A0A0K0K1L8	1.72	0.782409	0.718486
ARHG	hsa:391; Q6ICQ8	Q6ICQ8	1.706	0.770618	0.718486
GBE1	B3KWV3; hsa:2632; Q04446; Q96EN0	Q04446	1.7	0.765535	0.718486
H2AC20	hsa:8338; Q16777; Q6DRA7; Q8IUE5	Q16777	1.699	0.764686	0.718486
GMFG	hsa:9535; O60234; Q6IB37	O60234	1.687	0.75446	0.718486
BIN2	B7Z6F3; F5H0W4; hsa:51411; Q86VV0; Q9NWK4; Q9UBW5; Q9UKN4	Q9UBW5	1.664	0.734655	0.718486
HSPD1	B2R5M6; B7Z712; hsa:3329; P10809; Q38L19; Q9UCR6	P10809	1.655	0.726831	0.718486
PSMB3	A0A384NL22; hsa:5691	A0A384NL22	1.644	0.71721	0.718486
HIST1H4J	B2R4R0; hsa:121504; hsa:554313; hsa:8294; hsa:8359; hsa:8360; hsa:8361; hsa:8362; hsa:8363; hsa:8364; hsa:8365; hsa:8366; hsa:8367; hsa:8368; hsa:8370	B2R4R0	1.626	0.701327	0.718486
TMPRSS11A	A0A0A0MR82	A0A0A0MR82	1.617	0.69332	0.718486
KLK12	A0A024R4M4; hsa:43849	A0A024R4M4	1.599	0.67717	0.718486
EIF5A	A8K9A0; D3DTP2; hsa:1984; P10159; P63241; Q16182; Q7L7L3; Q7Z4L1; Q9D0G2	P63241	1.595	0.673556	0.718486
PCMT1	A8K109; hsa:5110; J3KP72; P22061; Q14661; Q16556; Q5VYC1; Q5VYC2; Q93061; Q96II9; Q99625; Q9BQV7; Q9BQV8; Q9NP03	P22061	1.593	0.671746	0.718486
CAPNS1	A8K0P1; hsa:826; P04632; Q8WTX3; Q96EW0	P04632	1.581	0.660837	0.718486
UBA52	hsa:7311; Q3MIH3	Q3MIH3	1.571	0.651683	0.718486
KPNB1	B7ZAV6; D3DTT3; hsa:3837; Q14637; Q14974; Q53XN2; Q96J27	Q14974	1.569	0.649845	0.718486
KRT5	hsa:3852; P13647; Q6PI71; Q6UBJ0; Q8TA91	P13647	0.578	-0.790859	0.718486
TNFRSF19	A8KA09; A8KA26; B1AM40; B1AM41; B4E2I6; hsa:55504; Q9BXZ9; Q9BY00; Q9NS68; Q9NZV2	Q9NS68	0.569	-0.813499	0.718486
OS9	A6NDD1; A6NFR7; A6NLB2; A8K5Q9; B4DE28; B4DPX1; B4E1I6; E7ENT8; E7EW91; F8VUH2; G3XA88; hsa:10956; O00579; Q13438; Q6IBL2; Q8IZ58; Q9BW99	Q13438	0.562	-0.831358	0.718486
OAF	hsa:220323; Q86UD1	Q86UD1	0.552	-0.85726	0.718486
DNASE2	A0A024R7F4; hsa:1777	A0A024R7F4	0.541	-0.8863	0.718486
AHNAK	A1A586; hsa:79026; Q09666	Q09666	0.538	-0.894322	0.718486
TRAF6	A6NKI7; A8KAB3; D3DR16; hsa:7189; Q8NEH5; Q9Y4K3	Q9Y4K3	0.536	-0.899695	0.718486
DKFZp686C09257	Q68D45	Q68D45	0.527	-0.924125	0.718486
NCAN	hsa:1463; O14594; Q9UPK6	O14594	0.526	-0.926865	0.718486
SDF4	B1AME5; B1AME6; B2RDF1; B4DSM1; hsa:51150; Q53G52; Q53HQ9; Q8NBQ3; Q96AA1; Q9BRK5; Q9NZP7; Q9UN53	Q9BRK5	0.52	-0.943416	0.718486
ARAP1	A3KLL7; B2RTS2; hsa:116985; O94879; Q4LDD5; Q59FI7; Q6PHS3; Q8WU51; Q96HP6; Q96L71; Q96P48	Q96P48	0.505	-0.985645	0.718486
PROM1	hsa:8842; O43490; Q6SV49; Q6SV50; Q6SV51; Q6SV52; Q6SV53; Q96EN6	O43490	0.504	-0.988504	0.718486
VMO1	C9JQ15; E9PAU9; E9PGP4; hsa:284013; Q3SXP1; Q7Z5L0; Q8IUY1	Q7Z5L0	0.504	-0.988504	0.718486
ADAM9	B7ZLN7; hsa:8754; Q10718; Q13443; Q8NFM6	Q13443	0.503	-0.99137	0.718486
MMP7	hsa:4316; P09237; Q9BTK9	P09237	0.503	-0.99137	0.718486
DNAJB9	hsa:4189; Q6FIF1	Q6FIF1	0.496	-1.01159	0.718486
PITPNA	hsa:5306; Q00169	Q00169	0.492	-1.02327	0.718486
MUC5B	hsa:727897; O00447; O00573; O14985; O15494; O95291; O95451; Q14881; Q7M4S5; Q99552; Q9HC84; Q9UE28	Q9HC84	0.468	-1.09542	0.718486
CST2	hsa:1470; P09228; Q9UCQ7	P09228	0.465	-1.1047	0.718486
BARD1	A0AVN2; hsa:580	A0AVN2	0.463	-1.11092	0.718486
ACTB	Q9UMN3	Q9UMN3	0.458	-1.12658	0.718486
RPS19	hsa:6223; P39019	P39019	0.45	-1.152	0.718486
APAF1	B2RMX8; hsa:317; O14727; O43297; Q7Z438; Q9BXZ6; Q9UBZ5; Q9UGN8; Q9UGN9; Q9UGP0; Q9UJ58; Q9UJ59; Q9UJ60; Q9UJ61; Q9UJ62; Q9UJ63; Q9UJ64; Q9UJ65; Q9UJ66; Q9UJ67; Q9UNC9	O14727	0.443	-1.17462	0.718486
CNN3	B4DFK6; B4DP09; F8WA86; hsa:1266; Q15417; Q6FHA7	Q15417	0.443	-1.17462	0.718486
REXO2	B2R532; hsa:25996; Q32Q18; Q53FT1; Q6FIC6; Q9UFY7; Q9Y3B8	Q9Y3B8	0.438	-1.191	0.718486
VPS35	hsa:55737; Q561W2; Q96QK1; Q9H016; Q9H096; Q9H4P3; Q9H8J0; Q9NRS7; Q9NVG2; Q9NX80; Q9NZK2	Q96QK1	0.438	-1.191	0.718486
RACK1	B3KTJ0; D3DWS0; hsa:10399; P25388; P63244; P99049; Q53HU2; Q5J8M6; Q5VLR4; Q6FH47	P63244	0.43	-1.21759	0.718486
COPS4	D6RFN0	D6RFN0	0.426	-1.23107	0.718486
CBL	A3KMP8; hsa:867; P22681	P22681	0.425	-1.23447	0.718486
ANKEF1	B3KUQ0; hsa:63926; Q9H6Y9; Q9NU02	Q9NU02	0.423	-1.24127	0.718486
MVP	hsa:9961; X5D2M8	X5D2M8	0.419	-1.25498	0.718486
AK1	hsa:203; Q6FGX9	Q6FGX9	0.412	-1.27928	0.718486
ZNFX1	hsa:57169; Q9BQM7; Q9BQM8; Q9H8C1; Q9H9S2; Q9NUM1; Q9NWW1; Q9P2E3	Q9P2E3	0.409	-1.28983	0.718486
AKR1C1	hsa:1645; P52896; Q04828; Q5SR15; Q7M4N2; Q9UCX2	Q04828	0.403	-1.31115	0.718486
CFHR5	hsa:81494; Q2NKK2; Q9BXR6	Q9BXR6	0.4	-1.32193	0.718486
DNAJB1	B4DX52; hsa:3337; P25685	P25685	0.386	-1.37333	0.718486
FBLN1	B0QY42; B1AHL4; hsa:2192; P23142; P23143; P23144; P37888; Q5TIC4; Q8TBH8; Q9HBQ5; Q9UC21; Q9UGR4; Q9UH41	P23142	2.451	1.29337	0.717947
ACTR2	B2RCP5; D6W5F4; E9PF41; hsa:10097; O15142; P61160; Q96C82	P61160	2.07	1.04963	0.714062
PPP1CB	B2R5V4; D6W565; hsa:5500; P37140; P62140; Q5U087; Q6FG45	P62140	2.303	1.20351	0.714051
GPI	B4DG39; hsa:2821; P06744; Q9BRD3; Q9BSK5; Q9UHE6	P06744	2.073	1.05172	0.714051
GLA	hsa:2717; P06280; Q6LER7	P06280	2.002	1.00144	0.714051
RAP1B	A0A024RB87; hsa:5908	A0A024RB87	1.748	0.805705	0.713833
HEL-S-69	hsa:22948; V9HW37	V9HW37	2.507	1.32596	0.71123
TSN	B7Z3X8; hsa:7247; Q15631; Q5U0K7	Q15631	1.837	0.877352	0.71123
GALNT3	hsa:2591; Q14435; Q53TG9; Q7Z476	Q14435	0.536	-0.899695	0.709803
GSTM1	hsa:2944; X5DR03	X5DR03	2.115	1.08066	0.709373
AK9	A6NL75; B2RDJ0; B6ZDM7; hsa:221264; Q3MIS4; Q5I0W8; Q5TCS8; Q6ZNF1; Q6ZVR7; Q8N7C6; Q8WW00; Q96NF4	Q5TCS8	0.369	-1.43831	0.706673
ARHGAP45	B4DTS4; F6QP70; hsa:23526; Q6P189; Q7LE26; Q86WS1; Q8HX84; Q92619; Q9GJN9; Q9GJP0; Q9GJP1; Q9MY24	Q92619	2.11	1.07724	0.705481
HEL-S-30	hsa:5315; V9HWB8	V9HWB8	2.096	1.06764	0.704264
SMR3A	B2R564	B2R564	0.467	-1.09851	0.703879
PLBD1	A8K4E9; hsa:79887; Q6P4A8; Q9BVV3; Q9H625	Q6P4A8	1.953	0.965692	0.702446
DARS1	A8K3J2; D3DP77; hsa:1615; P14868; Q2TNI3; Q32Q69; Q53HV4; Q53YC5; Q68CR9; Q9BW52	P14868	0.391	-1.35476	0.702314
G6PD	E7EUI8	E7EUI8	2.099	1.0697	0.702267
LSM7	hsa:51690; Q9UK45	Q9UK45	2.362	1.24001	0.701196
MAPKAPK3	B5BU67; hsa:7867; Q16644	Q16644	2.11	1.07724	0.700252
TPM3	D3DV71; hsa:7170; P06753; P12324; Q2QD06; Q5VU58; Q5VU63; Q5VU66; Q5VU71; Q5VU72; Q8TCG3; Q969Q2; Q9NQH8	P06753	1.794	0.84318	0.699506
SPINT2	A8K667; B4DLU1; hsa:10653; O00271; O14895; O43291; Q5TZQ3; Q969E0	O43291	0.506	-0.982791	0.698961
BPIFB2	hsa:80341; Q6UWN3; Q6ZME0; Q8N4F0; Q8NFQ7	Q8N4F0	0.451	-1.1488	0.697056
DKFZp686A08248	Q5HCH8	Q5HCH8	2.44	1.28688	0.695121
RBP7	B2R517; hsa:116362; Q5SWJ4; Q96R05	Q96R05	2.431	1.28155	0.695121
ENO2	B7Z2X9; hsa:2026; P09104; Q96J33	P09104	2.412	1.27023	0.695121
PTPRJ	A0A8V8TP51	A0A8V8TP51	2.318	1.21288	0.695121
MGLL	B3KRC2; B7Z9D1; hsa:11343; Q6IBG9; Q96AA5; Q99685	Q99685	2.239	1.16285	0.695121
C4A	A0A0G2JPR0	A0A0G2JPR0	2.202	1.13881	0.695121
ACTB	hsa:60; P02570; P60709; P70514; P99021; Q11211; Q64316; Q75MN2; Q96B34; Q96HG5	P60709	2.2	1.1375	0.695121
LRRFIP1	E9PGZ2; hsa:9208; O75766; O75799; Q32MZ4; Q32MZ5; Q53T49; Q6PKG2; Q9Y607	Q32MZ4	2.188	1.12961	0.695121
ALB	A0A0C4DGB6	A0A0C4DGB6	2.168	1.11636	0.695121
S100A4	A8K7R8; D3DV46; hsa:6275; P26447; Q6ICP8	P26447	2.162	1.11237	0.695121
ELANE	hsa:1991; P08246; P09649; Q6B0D9; Q6LDP5	P08246	2.145	1.10098	0.695121
ACTA1	hsa:58; P02568; P68133; P99020; Q5T8M9	P68133	2.144	1.1003	0.695121
SELL	A0A024R8Z0; B2R6Q8; hsa:6402; P14151; P15023; Q9UJ43	P14151	2.133	1.09288	0.695121
TUBB4A	B3KQP4; hsa:10382; P04350; Q969E5	P04350	2.128	1.0895	0.695121
CORO1A	A0A024R611; hsa:11151	A0A024R611	2.126	1.08814	0.695121
ACT	Q562Z4	Q562Z4	2.118	1.0827	0.695121
CALU	A0A024R755; hsa:813	A0A024R755	2.114	1.07998	0.695121
LMAN2	A0A384NPY7; hsa:10960	A0A384NPY7	2.114	1.07998	0.695121
ARPC4	C9JWM7; E7ETI0; F6TTL5; hsa:10093; O15509; P59998; Q6P0W5; Q96QJ3	P59998	2.108	1.07587	0.695121
AIF1	A8K406; hsa:199; O43904; P55008; Q9UIV4; Q9UKS9	P55008	2.056	1.03984	0.695121
HPRT1	A0A140VJL3; hsa:3251	A0A140VJL3	1.959	0.970117	0.695121
MTPN	hsa:136319; P58546	P58546	1.905	0.929791	0.695121
HNRPD	A1LU37; hsa:3184	A1LU37	1.703	0.768078	0.695121
UBE2D3	A0A024RDH2; hsa:7323	A0A024RDH2	1.683	0.751035	0.695121
GSTP1	C7DJS2	C7DJS2	0.515	-0.957356	0.695121
HTRA1	D3DRE4; hsa:5654; Q92743; Q9UNS5	Q92743	0.511	-0.968605	0.695121
KLK5	A0A024R4G4; hsa:25818; Q53ZR3; Q9HBG8; Q9Y337	Q9Y337	0.485	-1.04394	0.695121
PTPRF	D3DPX6; D3DPX7; hsa:5792; P10586; Q5T021; Q5T022; Q5W9G2; Q86WS0	P10586	0.469	-1.09234	0.695121
FAM3D	hsa:131177; Q547G2; Q96BQ1	Q96BQ1	0.449	-1.15521	0.695121
KLK11	hsa:11012; O75837; Q0WXX5; Q8IXD7; Q9NS65; Q9UBX7	Q9UBX7	0.439	-1.18771	0.695121
IgH	A0A2U8J9C6	A0A2U8J9C6	0.391	-1.35476	0.695121
IGKV1-37	A0A075B6S9; A0A0A0MT75; A0A0E3D6N1; A0A0U1RVJ2	A0A075B6S9	0.352	-1.50635	0.695121
RAB1B	A8K7S1; hsa:81876; Q9H0U4	Q9H0U4	2.004	1.00288	0.692716
IST1	A8KAH5; hsa:9798; J3QLU7; P53990; Q3SYM4; Q9BQ81; Q9BWN2	P53990	2.399	1.26243	0.69197
CRIM1	hsa:51232; Q2M2G4; Q59GH0; Q7LCQ5; Q9H318; Q9NZV1	Q9NZV1	2.671	1.41738	0.68925
EXOC7	B5MC69; B8XXP2; hsa:23265; Q8ND93; Q8WV91; Q96FF0; Q9H8C3; Q9H9X3; Q9HA32; Q9UPT5	Q9UPT5	2.528	1.338	0.68925
PRAM1	hsa:84106; Q8N6W7; Q96QH2	Q96QH2	2.152	1.10568	0.68925
ABRACL	hsa:58527; Q5SZC8; Q9P0A1; Q9P1F3	Q9P1F3	1.858	0.893751	0.68247
PREX1	A0A2X0SFH1	A0A2X0SFH1	0.369	-1.43831	0.681953
TKT	A8K089; B4DE31; E7EPA7; hsa:7086; P29401; Q8TBA3; Q96HH3	P29401	2.224	1.15316	0.681241
PSMA4	D3DW86; hsa:5685; P25789; Q53XP2; Q567Q5; Q8TBD1	P25789	1.738	0.797428	0.681241
CRISP3	A8K9S1; B2R8I8; hsa:10321; P54108; Q15512; Q3MJ82; Q53FA9; Q5JW83; Q9H108	P54108	0.427	-1.22769	0.680761
PPP1R12A	B4DZ09; F8VWB4; hsa:4659; O14974; Q2NKL4; Q569H0; Q86WU3; Q8NFR6; Q9BYH0	O14974	2.668	1.41576	0.679334
HEL-S-99n	hsa:811; V9HW88	V9HW88	2.234	1.15963	0.675856
CLTC	D3DU00; hsa:1213; Q00610; Q6N0A0; Q86TF2	Q00610	2.235	1.16027	0.67523
TTN	A6NKB1; E7EQE6; E7ET18; hsa:7273; K7ENY1; Q10465; Q10466; Q15598; Q2XUS3; Q32Q60; Q4U1Z6; Q4ZG20; Q6NSG0; Q6PDB1; Q6PJP0; Q7KYM2; Q7KYN4; Q7KYN5; Q7LDM3; Q7Z2X3; Q8TCG8; Q8WZ42; Q8WZ51; Q8WZ52; Q8WZ53; Q8WZB3; Q92761; Q92762; Q9UD97; Q9UP84; Q9Y6L9	Q8WZ42	2.235	1.16027	0.674427
TMSB4X	hsa:7114; P01253; P01254; P62328; Q546P5; Q63576; Q9UE55	P62328	2.239	1.16285	0.673741
TUBA4A	A8MUB1; B3KNQ6; hsa:7277; P05215; P68366	P68366	2.243	1.16543	0.673188
SIRPB1	A6NLM2; B2R8V0; O00241; Q5TFQ9; Q5TFR0; Q8TB12; Q9H1U5; Q9Y4V0	O00241	2.166	1.11503	0.668888
FAM25G	B2RV02; B3EWG6; hsa:100133093; hsa:643161; hsa:644054; Q5VTM1	B3EWG6	0.44	-1.18442	0.668621
FAM107B	A8K1P4; D3DRT2; hsa:83641; Q5T9K7; Q5T9K8; Q6ZSI4; Q9H098	Q9H098	2.55	1.3505	0.664445
CST4	hsa:1472; P01036; Q9UBI5; Q9UCS9	P01036	0.421	-1.24811	0.664445
HBD/HBB	Q5XTR9	Q5XTR9	2.676	1.42008	0.663369
AGR2	hsa:10551; O95994	O95994	0.322	-1.63487	0.663235
XPO1	A6NL14; A8K1K5; D6W5E2; hsa:7514; O14980; Q63HP8; Q68CP3; Q99433	O14980	2.032	1.0229	0.661925
CCL28	A0N0Q3; hsa:56477	A0N0Q3	0.362	-1.46594	0.66083
ARHGDIB	A0A024RAS5; hsa:397	A0A024RAS5	2.265	1.17951	0.659097
DGKH	A0A087WZ02	A0A087WZ02	2.657	1.4098	0.658934
HBG2	A8MZE0; hsa:3048; P02096; P62027; P69892; Q14491; Q68NH9; Q96FH6; Q96FH7	P69892	2.499	1.32135	0.658934
FCN1	hsa:2219; O00602; Q5VYV5; Q92596	O00602	1.865	0.899176	0.657537
SCGB3A1	hsa:92304; Q96PL0; Q96QR1	Q96QR1	0.418	-1.25843	0.654479
ACTR3	A0A024RAI1; hsa:10096	A0A024RAI1	2.275	1.18587	0.653829
EHD1	hsa:10938; O14611; Q2M3Q4; Q9H4M9; Q9UNR3	Q9H4M9	1.9	0.925999	0.652526
MYH9	A0A024R1N1; hsa:4627	A0A024R1N1	2.282	1.1903	0.650951
IgH	A0A2U8J9C2	A0A2U8J9C2	2.669	1.4163	0.650436
MYL6	hsa:4637; P16475; P24572; P24573; P60660; Q12790; Q561V9; Q6IAZ0; Q6IPY5	P60660	2.283	1.19093	0.650436
POTEF	A5A3E0; A6NC34; hsa:728378	A5A3E0	2.002	1.00144	0.650436
CST1	hsa:1469; P01037; Q96LE6; Q9UCQ6	P01037	0.416	-1.26534	0.64954
TMPRSS11E	A6NL71; hsa:28983; Q14DC8; Q6UW31; Q9UL52	Q9UL52	1.791	0.840765	0.649472
IGLV3-12	A0A075B6K2	A0A075B6K2	2.444	1.28924	0.649184
COPZ1	A0A024RB72; hsa:22818	A0A024RB72	2.594	1.37518	0.645284
LSR	A6NDW3; B4DKL4; E9PHD4; hsa:51599; O00112; O00426; Q6ZT80; Q86X29; Q8NBM0; Q9BT33; Q9UQL3	Q86X29	0.462	-1.11404	0.645284
GNAI2	B3KTZ0; B4DYA0; B4E2X5; hsa:2771; P04899; Q6B6N3; Q8IZ71	P04899	1.898	0.92448	0.643726
RPS28	B2R4R9; hsa:6234	B2R4R9	0.462	-1.11404	0.638196
SLURP2	D3DWI7; G3XAC2; hsa:432355; P0DP57; Q86SR0; Q9BZG9	P0DP57	2.128	1.0895	0.63651
LCN1	A0A024R8D7; hsa:3933	A0A024R8D7	0.41	-1.2863	0.632983
HTN1	hsa:3346; P15515	P15515	0.41	-1.2863	0.632259
MUC7	hsa:4589; Q8TAX7; Q9UCD7; Q9UCD8	Q8TAX7	0.41	-1.2863	0.63206
PAK2	hsa:5062; Q13154; Q13177; Q6ISC3	Q13177	2.418	1.27381	0.627992
DKFZp686K18196	Q6N092	Q6N092	2.323	1.21599	0.627992
YWHAB	A8K9K2; E1P616; hsa:7529; P31946	P31946	2.326	1.21785	0.625914
ARF4	B2R7J7; hsa:378; P18085; P21371	P18085	2.592	1.37407	0.618931
PSMC1	hsa:5700; Q53XL8	Q53XL8	2.629	1.39451	0.618114
GRB2	hsa:2885; P29354; P62993; Q14450; Q63057; Q63059	P62993	2.148	1.10299	0.615867
ARPC5	A6NEC4; hsa:10092; O15511; Q6PG42	O15511	2.194	1.13356	0.61522
DKFZp686M08189	Q6MZX9	Q6MZX9	0.404	-1.30757	0.613326
ADSS	A0A024R5Q7; A0A384MEI4; hsa:159	A0A024R5Q7	2.337	1.22466	0.612496
PTPN6	A8K306; G3V0F8; hsa:5777; P29350; Q969V8; Q9UK67	P29350	2.167	1.1157	0.612473
TFF3	A0A0A6YYJ4; E9PBB5; hsa:7033; Q07654; Q96NX0; Q9UDA5	Q07654	0.403	-1.31115	0.609041
SERPINB10	hsa:5273; P48595; Q4VAX4; Q4VAX7	P48595	2.713	1.43989	0.608776
MANSC1	hsa:54682; Q8NEC1; Q9H8J5; Q9NW60	Q9H8J5	0.493	-1.02034	0.606412
PABPN1	D3DS49; hsa:8106; O43484; Q86U42	Q86U42	0.388	-1.36587	0.604195
PODXL2	hsa:50512; Q6UVY4; Q8WUV6; Q9NZ53	Q9NZ53	0.313	-1.67577	0.604195
C7	A8K2T4; hsa:730; P10643; Q6P3T5; Q92489	P10643	1.923	0.943359	0.601434
AAT	Q2L9S7	Q2L9S7	2.777	1.47353	0.601227
ACTN1	A0A024R694; hsa:87	A0A024R694	2.376	1.24853	0.599225
GPLD1	hsa:2822; P80108; Q15127; Q15128; Q2M2F2; Q5T3Y0; Q7Z6T8; Q8TCV0; Q8WW82; Q96ID6; Q9H167; Q9H4M1; Q9UJC9	P80108	2.751	1.45996	0.598676
MMP9	B2R7V9; hsa:4318; P14780; Q3LR70; Q8N725; Q9H4Z1; Q9UCJ9; Q9UCL1; Q9UDK2	P14780	2.379	1.25036	0.597286
IgH	A0A2U8J967	A0A2U8J967	2.382	1.25217	0.59554
CD74	A8K7R1; B4DNE8; D3DQG3; D3DQG4; hsa:972; P04233; Q14597; Q29832; Q5U0J8; Q8SNA0; Q8WLP6	P04233	0.395	-1.34008	0.595279
HIMAP4	A0A090N7X0; hsa:55303	A0A090N7X0	2.22	1.15056	0.594269
SPARCL1	Q8N4S1	Q8N4S1	2.369	1.24428	0.590051
LCP1	B2R613; B4DUA0; hsa:3936; P13796; Q5TBN4	P13796	2.396	1.26063	0.588249
PSMC3	B2R8V1; hsa:5702; P17980; Q3B757; Q3B865; Q53HU5; Q6GPG8; Q6IBS1; Q96HD3	P17980	2.691	1.42814	0.584403
MCFD2	A8K7W2; D6W5A9; E9PD95; hsa:90411; Q53SS3; Q68D61; Q8N3M5; Q8NI22	Q8NI22	0.436	-1.1976	0.582511
S100A14	hsa:57402; Q5RHT0; Q9HCY8	Q9HCY8	2.159	1.11036	0.581773
PSMD10	hsa:5716; O75832; Q5U0B2; Q8IZK9	O75832	2.708	1.43723	0.579573
UFC1	A8K9R1; D3DVF9; hsa:51506; Q549X0; Q5VTX1; Q9BS96; Q9P009; Q9Y3C8	Q9Y3C8	0.343	-1.54372	0.577867
TNFAIP8	B3KMH1; B3KMI2; B7Z713; hsa:25816; O95379; Q9P1Q1; Q9UER5; Q9UP47	O95379	2.765	1.46728	0.575411
CCT3	A6NE14; hsa:7203; P49368; Q5SZY1; Q9BR64	P49368	2.958	1.56462	0.573729
CANX	B2R5V8; B4DGP8; B4E2T8; D3DWQ3; D6R9K3; hsa:821; P27824	P27824	0.326	-1.61706	0.572196
KIAA1210	B7ZCI8; hsa:57481; Q5JPN4; Q9ULL0	Q9ULL0	2.947	1.55925	0.572134
LSM5	hsa:23658; Q9Y4Y9	Q9Y4Y9	3.034	1.60122	0.57155
HEL-S-276	A0A0K0K1K4; hsa:5688	A0A0K0K1K4	2.146	1.10165	0.571165
LRPAP1	D3DVR9; hsa:4043; P30533; Q2M310; Q53HQ3; Q53HS6	P30533	0.442	-1.17788	0.567891
EPCAM	hsa:4072; P16422; P18180; Q6FG26; Q6FG49; Q96C47; Q9UCD0	P16422	0.34	-1.55639	0.566474
APOD	B2R579; D3DNW6; hsa:347; P05090; Q6IBG6	P05090	2.437	1.28511	0.565542
F10	hsa:2159; P00742; Q14340	P00742	2.928	1.54992	0.562768
FCGR3A	A2N6W9; hsa:2214; P08637; Q53FJ0; Q53FL6; Q5EBR4; Q65ZM6; Q6PIJ0	P08637	2.157	1.10903	0.562611
PSMD14	B3KNW2; hsa:10213; O00176; O00487	O00487	2.991	1.58063	0.56166
BST1	B2R6A2; hsa:683; Q10588; Q1XII0; Q5U0K0; Q96EN3	Q10588	2.038	1.02715	0.560962
CHIT1	B3KNW6; hsa:1118; J3KN09; Q0VGG5; Q0VGG6; Q13231; Q3ZAR1; Q6ISC2; Q9H3V8; Q9UDJ8	Q13231	2.199	1.13685	0.560759
GDI1	A0A0S2Z3X8; hsa:2664	A0A0S2Z3X8	1.921	0.941858	0.558973
STATH	A6NKE9; B2R4F8; hsa:6779; P02808	P02808	0.387	-1.36959	0.558973
PLG	hsa:5340; P00747; Q15146; Q5TEH4; Q6PA00	P00747	2.455	1.29572	0.55676
PRB3	Q04118; Q15188; Q4VAY3; Q4VAY4; Q7M4M9; Q9UCT9	Q04118	0.376	-1.4112	0.555921
MAP2K1	hsa:5604; Q02750	Q02750	2.884	1.52807	0.552749
AHSG	A8K9N6; B2R7G1; hsa:197; O14961; O14962; P02765; Q9P152	P02765	2.463	1.30042	0.552749
LRRC26	B9EIR7; C3RUL3; hsa:389816; Q2I0M4; Q5VSG2	Q2I0M4	0.38	-1.39593	0.552749
UGDH	B3KUU2; B4DN25; hsa:7358; O60589; O60701	O60701	0.356	-1.49005	0.544262
TWF2	hsa:11344; Q6IBS0; Q9Y3F5	Q6IBS0	1.922	0.942608	0.543346
MMP8	hsa:4317; P22894; Q45F99	P22894	2.482	1.3115	0.543159
IGHM	A2N7P4	A2N7P4	2.15	1.10434	0.541878
PSMA1	A8K400; hsa:5682; P25786; Q53YE8; Q9BRV9	P25786	1.849	0.886745	0.540563
VH6DJ	A2N0U2	A2N0U2	0.458	-1.12658	0.532597
RANBP1	A0A140VK94; hsa:5902	A0A140VK94	2.872	1.52206	0.530315
PSMB9	B0V0T1; hsa:5698; P28065; Q16523; Q5JNW4	P28065	2.239	1.16285	0.530315
SPARCL1	B4E2Z0; E7ESU2; hsa:8404; Q14515; Q14800	Q14515	0.379	-1.39973	0.530315
HEL-S-52	hsa:9948; V9HWG7	V9HWG7	2.507	1.32596	0.529775
TUBA1A	A8K0B8; G3V1U9; hsa:7846; P04687; P05209; Q71U36	Q71U36	2.166	1.11503	0.528124
CNN2	A5D8U8; A6NFI4; D6W5X9; hsa:1265; Q92578; Q99439	Q99439	2.218	1.14926	0.527318
PGLYRP1	hsa:8993; O75594; Q4VB36	O75594	2.515	1.33056	0.52514
COPS3	B2R683; B4DY81; hsa:8533; O43191; Q7LDR6; Q9UNS2	Q9UNS2	2.922	1.54696	0.523653
NCL	hsa:4691; P19338; Q53SK1; Q8NB06; Q9UCF0; Q9UDG1	P19338	3.016	1.59264	0.523029
COL1A1	hsa:1277; O76045; P02452; P78441; Q13896; Q13902; Q13903; Q14037; Q14992; Q15176; Q15201; Q16050; Q59F64; Q7KZ30; Q7KZ34; Q8IVI5; Q8N473; Q9UML6; Q9UMM7	P02452	1.862	0.896853	0.522245
MUC19	G3CIG0; hsa:283463; Q7Z5P9; Q8NA85	Q7Z5P9	0.287	-1.80088	0.522245
RBP4	D3DR38; hsa:5950; O43478; O43479; P02753; Q5VY24; Q8WWA3; Q9P178	P02753	2.527	1.33743	0.521179
LYZ	hsa:4069; P00695; P61626; Q13170; Q9UCF8	P61626	0.375	-1.41504	0.520119
MYL6	G8JLA2	G8JLA2	0.431	-1.21424	0.518265
RPL10A	B2R801; hsa:4736; P52859; P53025; P62906; Q5TZT6; Q8J013	P62906	0.287	-1.80088	0.515552
HEL-S-51	V9HWI6	V9HWI6	2.543	1.34653	0.512238
HK3	A0A024R7R1; hsa:3101	A0A024R7R1	2.549	1.34993	0.509133
S100A9	D3DV36; hsa:6280; P06702; Q6FGA1; Q9NYM0; Q9UCJ1	P06702	2.552	1.35163	0.507555
SHBG	B0FWH4; B4DYU0; E9PGW1; F5H5Z8; hsa:6462; I3L1N7; P04278; P14689; Q16616; Q3MIL0; Q6ISD2	P04278	2.947	1.55925	0.506223
FCN3	hsa:8547; O75636; Q6IBJ5; Q8WW86	O75636	2.329	1.21971	0.506223
SNRPD3	B4DJP7; B5BU13; hsa:6634; P43331; P62318	P62318	0.318	-1.6529	0.505312
CASP14	B2CIS9; hsa:23581	B2CIS9	2.205	1.14078	0.504648
PBEF1	A0A024R718; hsa:10135	A0A024R718	2.571	1.36233	0.502851
CREB3L2	hsa:64764; Q6P454; Q6ZMR6; Q70SY1	Q70SY1	0.278	-1.84684	0.493289
ARHGAP4	hsa:393; P98171; Q14144; Q86UY3	P98171	3.221	1.68751	0.491258
SERPINC1	B2R6P0; hsa:462; P01008; P78439; P78447; Q13815; Q5TC78; Q7KZ43; Q7KZ97; Q9UC78	P01008	2.596	1.37629	0.49055
HMGA1	hsa:3159; P10910; P17096; Q5T6U9; Q9UKB0	P17096	2.851	1.51147	0.49044
S100A8	A8K5L3; D3DV37; hsa:6279; P05109; Q5SY70; Q9UC84; Q9UC92; Q9UCJ0; Q9UCM6	P05109	2.597	1.37685	0.49044
IDH2	B2R6L6; B4DFL2; hsa:3418; P48735; Q96GT3	P48735	2.976	1.57337	0.485331
KNG1	A8K474; B2RCR2; C9JEX1; hsa:3827; P01042; P01043; Q53EQ0; Q6PAU9; Q7M4P1	P01042	2.608	1.38294	0.485331
LAD1	hsa:3898; O00515; O95614; Q96GD8	O00515	0.308	-1.699	0.485331
COL3A1	D2JYH5; D3DPH4; hsa:1281; P02461; P78429; Q15112; Q16403; Q53S91; Q541P8; Q6LDB3; Q6LDJ2; Q6LDJ3; Q7KZ56; Q8N6U4; Q9UC88; Q9UC89; Q9UC90; Q9UC91; R4N3C5; V9GZI1	P02461	3.208	1.68167	0.484638
LCN2	A6NII8; B4DWV4; B7ZAA2; hsa:3934; P30150; P80188; Q5SYV9; Q5SYW0; Q6FGL5; Q92683	P80188	2.611	1.3846	0.484638
RCSD1	B1AK48; hsa:92241; Q4G0E7; Q6IN93; Q6JBY9; Q8IZM2; Q96DX0; Q9NST4	Q6JBY9	2.169	1.11703	0.48292
PGM3	B2RB65; B4DX94; D6RF12; E1P547; E9PF86; hsa:5238; O95394; Q5JWR4; Q96J46; Q9H8G5; Q9NS94; Q9NTT6; Q9UFV5; Q9UIY2	O95394	0.306	-1.7084	0.48292
ARPC1B	A4D275; hsa:10095	A4D275	2.62	1.38957	0.482345
C1GALT1C1	A8K246; hsa:29071; Q8WWS3; Q96EU7; Q9NZX1	Q96EU7	0.34	-1.55639	0.48133
CHMP1B	hsa:57132; Q7LBR1; Q96E89; Q9HD41	Q7LBR1	2.355	1.23573	0.479397
HTN3	hsa:3347; P15516; Q16243; Q502Z1	P15516	0.378	-1.40354	0.477086
HCLS1	B4DQ69; hsa:3059; P14317; Q53Y93; Q6IBK9; Q9UDK0	P14317	2.381	1.25157	0.476079
C3	A0A8Q3SI05	A0A8Q3SI05	0.415	-1.26882	0.474308
ANXA11	B4DVE7; hsa:311; P50995	P50995	3.283	1.71501	0.468165
PSMB1	B5BU76; hsa:5689; P20618; Q9BWA8	P20618	2.139	1.09694	0.464738
LASP1	A0A024R1S8; hsa:3927	A0A024R1S8	2.183	1.12631	0.463167
PLCG2	D3DUL3; hsa:5336; P16885; Q3ZTS2; Q59H45; Q969T5	P16885	3.219	1.68661	0.46301
EPHA2	B5A968; hsa:1969; P29317; Q8N3Z2	P29317	3.211	1.68302	0.455242
ACAN	B9EK55; E7ENV9; E7EX88; H0YM81; hsa:176; P16112; Q13650; Q9UCD3; Q9UCP4; Q9UCP5; Q9UDE0	P16112	3.404	1.76723	0.44951
PRTN3	U3KPS2	U3KPS2	2.705	1.43563	0.444497
PPP2R5A	B2R6D2; B7Z7L2; D3DT99; hsa:5525; Q15172; Q2NL72; Q5VVB2; Q8TBI9	Q15172	3.401	1.76596	0.440647
HIST1H1E	A3R0T8; hsa:3008	A3R0T8	2.166	1.11503	0.439597
CFI	hsa:3426; O60442; P05156	P05156	2.521	1.334	0.438018
PRB1	G3V1R1	G3V1R1	0.349	-1.5187	0.436107
ARPC2	hsa:10109; O15144; Q92801; Q9P1D4	O15144	2.729	1.44837	0.433126
CA2	B2R7G8; hsa:760; P00918; Q6FI12; Q96ET9	P00918	2.132	1.09221	0.427215
MSRA	E9PAS8; hsa:4482; Q52TC4; Q549N4; Q66MI7; Q9UJ68	Q9UJ68	2.258	1.17505	0.426524
ARPC3	hsa:10094; O00554; O15145	O15145	2.436	1.28451	0.425957
OSTF1	hsa:26578; Q5W126; Q92882; Q96IJ4	Q92882	2.191	1.13159	0.42444
IgH	A0A2U8J9E0	A0A2U8J9E0	0.376	-1.4112	0.419136
S100A7L2	Q5SY68	Q5SY68	2.353	1.2345	0.414837
ARG1	A6NEA0; hsa:383; P05089; Q5JWT5; Q5JWT6; Q8TE72; Q9BS50	P05089	2.774	1.47197	0.414015
KLK6	A0A2I2MP54	A0A2I2MP54	2.573	1.36345	0.41292
RPS6KA1	A6NGG4; A8K9K7; B2RDY8; B7Z5J0; E9PRI4; hsa:6195; Q15418; Q5SVM5; Q5SVM8; Q5SVM9; Q96C05; Q9BQK2	Q15418	3.16	1.65992	0.411246
AZGP1	H7BZJ8	H7BZJ8	0.376	-1.4112	0.411246
KNG1	D3DNU8	D3DNU8	2.531	1.33971	0.41112
CBX3	A4D177; hsa:11335	A4D177	2.458	1.29748	0.409664
F13B	A8K3E5; hsa:2165; P05160; Q5VYL5	P05160	2.374	1.24732	0.406976
MYL12B	D3DUH6; hsa:103910; O14950; Q13182; Q7Z5Z4	O14950	2.591	1.37351	0.404605
GLRX	A0A024RAM2; hsa:2745	A0A024RAM2	2.754	1.46153	0.398516
C4A	A0A140TA32	A0A140TA32	2.09	1.0635	0.397693
ANAPC4	A8K8H1; E9PCR4; hsa:29945; Q6PCC6; Q9NSH6; Q9UJX5	Q9UJX5	0.316	-1.662	0.392632
A1BG	A8K052; hsa:1; P04217; Q68CK0; Q8IYJ6; Q96P39	P04217	2.844	1.50792	0.388339
HNRNPK	hsa:3190; P61978; Q07244; Q15671; Q59F98; Q5T6W4; Q60577; Q6IBN1; Q922Y7; Q96J62	P61978	2.814	1.49262	0.386143
S100A12	hsa:6283; P80511; P83219; Q5SY66; Q7M4R1	P80511	2.857	1.5145	0.38434
IgH	A0A2U8J988	A0A2U8J988	0.316	-1.662	0.382057
GMPPB	A8K6N5; hsa:29925; Q9H7U3; Q9Y5P6	Q9Y5P6	3.364	1.75018	0.380182
ANXA3	B2R9W6; hsa:306; P12429; Q6LET2	P12429	2.52	1.33342	0.378023
RTN3	A0A024R5C4	A0A024R5C4	0.365	-1.45403	0.374478
AMBP	hsa:259; P00977; P02759; P02760; P78491; Q2TU33; Q5TBD7; Q9UC58; Q9UDI8	P02760	2.889	1.53057	0.374021
ENO3	B4DUI6; B4DUM6; D3DTL2; E7ENK8; hsa:2027; P13929; Q96AE2	P13929	2.834	1.50284	0.370587
ADIRF	hsa:10974; Q15847	Q15847	0.372	-1.42663	0.370352
IGLV8-61	A0A075B6I0	A0A075B6I0	0.411	-1.28279	0.367298
NUP210L	E7EP56; hsa:91181; Q5T4L7; Q5VU65; Q6ZRN1; Q6ZRT4; Q6ZU81; Q8NDI6; Q9UF31	Q5VU65	0.346	-1.53116	0.367177
AFM	A8K3E1; hsa:173; P43652; Q32MR3; Q4W5C5	P43652	2.919	1.54547	0.363112
DDX55	hsa:57696; Q658L6; Q8IYH0; Q8NHQ9; Q9HCH7	Q8NHQ9	2.283	1.19093	0.362135
LYPD5	hsa:284348; Q6PEX9; Q6UWN5; Q96DR2	Q6UWN5	2.542	1.34596	0.361147
PPP1CA	A6NNR3; B2R908; hsa:5499; P08129; P20653; P22802; P62136; Q07161	P62136	2.466	1.30217	0.360352
IgH	A0A2U8J9D3	A0A2U8J9D3	3.602	1.8488	0.356721
PPIC	A4LBB5; hsa:5480; P45877	P45877	0.402	-1.31473	0.354434
DDX39B	B0S8C0; hsa:7919; O43496; Q0EFA1; Q13838; Q2L6F9; Q53GL9; Q5RJ64; Q5RJ66; Q5ST94; Q5STB4; Q5STB5; Q5STB7; Q5STB8; Q5STU4; Q5STU5; Q5STU6; Q5STU8; Q71V76	Q13838	0.398	-1.32916	0.353864
CP	A5PL27; hsa:1356	A5PL27	2.947	1.55925	0.353804
SHANK3	D7UT47; Q8TET3; Q9BYB0	Q9BYB0	0.347	-1.52699	0.353521
SCGB1D2	hsa:10647; O95969; Q2M3N9	O95969	2.26	1.17632	0.346128
Vcon-JH5b	A0N7G9	A0N7G9	3.525	1.81762	0.344605
QPCT	hsa:25797; Q16769; Q16770; Q3KRG6; Q53TR4	Q16769	2.74	1.45418	0.342745
TBCB	hsa:1155; O00111; O00674; O14728; Q6FGY5; Q99426	Q99426	0.272	-1.87832	0.341291
PHPT1	B1AMX0; B1AMX1; hsa:29085; Q9H0Y3; Q9NRX4	Q9NRX4	3.485	1.80116	0.339816
MUC21	B0UZT7; B4DQ55; C9JMK2; D9N007; hsa:394263; Q0VGF1; Q3B7T2; Q5SS94; Q5SSG8; Q6UXC5	Q5SSG8	0.395	-1.34008	0.337554
F2	B2R7F7; B4E1A7; hsa:2147; P00734; Q4QZ40; Q53H04; Q53H06; Q69EZ7; Q7Z7P3; Q9UCA1	P00734	3.006	1.58785	0.332643
FGA	A8K3E4; D3DP14; D3DP15; hsa:2243; P02671; Q4QQH7; Q9BX62; Q9UCH2	P02671	3.029	1.59884	0.324482
BPIFA1	A6XMV5; A8K9R3; E1P5M9; hsa:51297; Q9NP55; Q9NZT0	Q9NP55	2.673	1.41846	0.322793
PGLYRP2	A8K050; A8K8C7; B2RMZ2; B7ZM33; hsa:114770; Q68CK1; Q96N74; Q96PD5; Q9UC60	Q96PD5	2.652	1.40708	0.321614
CLC	C5HZ13; C5HZ14; hsa:1178; Q05315; Q0VDE3	Q05315	3.052	1.60975	0.316081
STAT5B	hsa:6777; P51692; Q8WWS8	P51692	3.519	1.81517	0.315435
APOA4	Q13784	Q13784	2.995	1.58256	0.313529
IGKC	A0A5H1ZRQ3	A0A5H1ZRQ3	2.078	1.0552	0.307822
TGM1	B4DWR7; hsa:7051; P22735; Q197M4	P22735	2.891	1.53157	0.305153
SCGB2A2	A1A522; hsa:4250; Q13296; Q86WH8	Q13296	2.686	1.42546	0.300622
SERPINF2	B4E1B7; hsa:5345; P08697; Q8N5U7; Q9UCG2; Q9UCG3	P08697	2.834	1.50284	0.299843
KRT81	hsa:3887; Q14533; Q14846; Q16274; Q17R48; Q8WU52; Q9BR74	Q14533	3.097	1.63087	0.299556
PSM8	hsa:5696; X5CMJ9	X5CMJ9	2.874	1.52306	0.298716
CRISPLD1	E5RJS4	E5RJS4	0.283	-1.82113	0.298504
CGREF1	A6NHV7; B4DXY8; B5MCB7; B5MCC9; B5MCP5; E7EU99; hsa:10669; Q8N4B7; Q99674	Q99674	0.424	-1.23786	0.29724
TMEM198	hsa:130612; Q66K66	Q66K66	3.07	1.61824	0.296804
SRP14	B5BUF5; hsa:6727; P37108; Q6B0K5; Q96Q14	P37108	3.508	1.81065	0.295766
ALOX5AP	hsa:241; P20292; Q5VV04	P20292	2.969	1.56998	0.295553
PYCARD	hsa:29108; Q96D12; Q9BSZ5; Q9HBD0; Q9NXJ8; Q9ULZ3	Q9ULZ3	2.696	1.43082	0.29278
ITIH2	hsa:3698; P19823; Q14659; Q15484; Q5T986	P19823	3.143	1.65214	0.290068
S100P	hsa:6286; P25815; Q5J7W2	P25815	3.148	1.65444	0.288665
PDXK	hsa:8566; O00764; Q7Z2Y0; Q9BS02	O00764	2.313	1.20977	0.282923
C3	A7E236; hsa:718; P01024	P01024	3.172	1.66539	0.281318
CSN2	hsa:1447; W5RWE1	W5RWE1	3.057	1.61212	0.281194
PSMA2	hsa:5683; P25787; Q6ICS6; Q9BU45	P25787	2.191	1.13159	0.275552
CSN1S1	A1A510; A1A511; E9PB60; hsa:1446; P47710; Q4PNR5	P47710	3.351	1.74459	0.27547
GPX3	hsa:2878; O43787; P22352; Q86W78; Q9NZ74; Q9UEL1	P22352	2.31	1.20789	0.27547
WFDC12	hsa:128488; Q5H980; Q8WWY7; Q9BR31	Q8WWY7	3.26	1.70487	0.272108
GSKIP	B3KSZ0; hsa:51527; Q9BST1; Q9NWK0; Q9P0R6	Q9P0R6	2.758	1.46362	0.270936
MNDA	hsa:4332; Q5VUU6	Q5VUU6	2.65	1.40599	0.270665
C8A	A2RUI4; A2RUI5; hsa:731; P07357; Q13668; Q9H130	P07357	3.127	1.64478	0.258189
CCPG1	H3BN32	H3BN32	0.315	-1.66658	0.256656
AKR7A2	hsa:8574; O43488; O75749; Q5TG63	O43488	4.052	2.01863	0.252823
KLK14	A7UNK5; hsa:43847; Q1RMZ2; Q6B089; Q9P0G3	Q9P0G3	3.178	1.66812	0.248574
UBA6	H0Y8S8	H0Y8S8	0.239	-2.06492	0.247331
SERPINA7	D3DUX1; hsa:6906; P05543	P05543	2.394	1.25942	0.246341
KLK7	A0A024R4H6; hsa:5650	A0A024R4H6	2.299	1.20101	0.243534
C2	B4DPF3; B4DV20; E9PFN7; hsa:717; O19694; P06681; Q13904	P06681	3.051	1.60928	0.240747
APOL1	A5PLQ4; B4DU12; E9PF24; hsa:8542; O14791; O60804; Q5R3P7; Q5R3P8; Q96AB8; Q96PM4; Q9BQ03	O14791	3.279	1.71326	0.240212
CXCL5	hsa:6374; Q6I9S7	Q6I9S7	0.305	-1.71312	0.236941
FGB	A0JLR9; B2R7G3; hsa:2244; P02675; Q32Q65; Q3KPF2	P02675	3.347	1.74287	0.236079
HEL-S-11	hsa:759; V9HWE3	V9HWE3	3.348	1.7433	0.235935
CAT	A8K6C0; B2RCZ9; D3DR07; hsa:847; P04040; Q2M1U4; Q4VXX5; Q9BWT9; Q9UC85	P04040	3.369	1.75232	0.230829
CD177	hsa:57126; Q711Q2; Q8N6Q3; Q8NCV9; Q96QH1; Q9HDA5	Q8N6Q3	3.324	1.73292	0.222637
EEF1D	B4DDU4; D3DWK3; E9PBQ9; hsa:1936; P29692; Q4VBZ6; Q969J1; Q96I38	P29692	3.56	1.83188	0.218163
TIPRL	B2R8V3; hsa:261726; O75663; Q5HYB2; Q8IZ86	O75663	0.271	-1.88364	0.215556
LACRT	hsa:90070; Q9GZZ8	Q9GZZ8	0.287	-1.80088	0.214622
HEL113	hsa:7431; V9HWE1	V9HWE1	3.024	1.59646	0.213491
CPB2	A8K464; hsa:1361; Q15114; Q5T9K1; Q5T9K2; Q96IY4; Q9P2Y6	Q96IY4	4.189	2.06661	0.210613
IGHV3OR16-9	A0A0B4J2B5	A0A0B4J2B5	0.327	-1.61264	0.209171
PTGES3	A8K7D0; B4DHP2; B4DP11; B4DP21; hsa:10728; Q15185; Q8WU70	Q15185	4.491	2.16704	0.203325
HBG1	hsa:3047; P02096; P62027; P69891; Q549G1; Q8TDA1; Q96FH7	P69891	4.355	2.12267	0.203325
FAHD1	B1AK40; B1AK41; hsa:81889; Q6FIC7; Q6P587; Q96RY1; Q9H0N6	Q6P587	3.508	1.81065	0.20173
IGFALS	B4DZY8; E9PGU3; hsa:3483; P35858	P35858	3.306	1.72509	0.196584
DEFB1	hsa:1672; P60022; Q09753	P60022	0.229	-2.12658	0.196141
FGG	A8K057; hsa:2266; P02679; P04469; P04470; Q53Y18; Q96A14; Q96KJ3; Q9UC62; Q9UC63; Q9UCF3	P02679	3.548	1.82701	0.193786
HBD	hsa:3045; P02042; Q3Y5H3; Q8WXT7	P02042	3.513	1.8127	0.189745
PDAP1	D6W5S5; hsa:11333; Q13442; Q92906	Q13442	2.669	1.4163	0.188771
PSMD2	B4DX07; B4DXY1; E7EW34; E9PCS3; hsa:5708; Q12932; Q13200; Q15321; Q53XQ4; Q96I12	Q13200	0.201	-2.31473	0.184247
HPR	hsa:3250; P00739; Q7LE20; Q92658; Q92659; Q9ULB0	P00739	3.131	1.64662	0.178806
A2M	hsa:2; P01023; Q13677; Q59F47; Q5QTS0; Q68DN2; Q6PIY3; Q6PN97	P01023	3.631	1.86037	0.177923
CHI3L1	A0A024R969; hsa:1116	A0A024R969	3.628	1.85917	0.16927
ERN1	A1L457; A8K8N8; A8MXS7; hsa:2081; O75460; Q59EE2	O75460	2.591	1.37351	0.168086
RAB8B	hsa:51762; Q5JPC4; Q92930; Q9P293	Q92930	4.701	2.23297	0.165496
GFAP	A0A1W2PQU7	A0A1W2PQU7	3.508	1.81065	0.16194
C8G	hsa:733; P07360; Q14CT8; Q14CU0; Q5SQ07	P07360	3.369	1.75232	0.16194
PON1	B2RA40; hsa:5444; P27169; Q16052; Q6B0J6; Q9UCB1	P27169	3.61	1.852	0.161411
PIK3R1	B3KT19; D3DWA0; E7EX19; hsa:5295; P27986; Q15747; Q4VBZ7; Q53EM6; Q8IXA2; Q8N1C5	P27986	4.823	2.26993	0.161243
NCF2	B2R6Q1; B4DKQ7; B4DQA7; E9PHJ2; E9PHX3; hsa:4688; P19878; Q2PP06; Q8NFC7; Q9BV51	P19878	2.68	1.42223	0.161243
F9	A8K9N4; F2RM36; hsa:2158; P00740; Q5FBE1; Q5JYJ8	P00740	0.339	-1.56064	0.1597
ELOB	B7WPD3; hsa:6923; Q15370	Q15370	4.398	2.13685	0.152966
C4B	Q9UNU2	Q9UNU2	3.499	1.80694	0.152069
NDRG2	B3KUE3; B4DE86; B7WP11; B7WPD5; D3DS07; D3DS10; hsa:57447; Q567T1; Q68DW2; Q86U08; Q86U46; Q96FD3; Q96FT0; Q96JU0; Q96PN0; Q9BQH5; Q9ULH2; Q9UN36	Q9UN36	0.25	-2	0.152069
STMN1	A2A2D1; B2R4E7; B7Z8N4; D3DPJ5; hsa:3925; P16949	P16949	2.643	1.40218	0.150836
LEG1	B4E1I0; hsa:352999; Q5VUP2; Q6P5S2	Q6P5S2	0.246	-2.02327	0.143887
PI3	E1P618; hsa:5266; P19957; Q6FG74	P19957	3.874	1.95382	0.140941
PPP2R1A	A8K7B7; hsa:5518	A8K7B7	2.769	1.46937	0.136355
CSN3	hsa:1448; P07498; Q13575	P07498	2.557	1.35445	0.135554
APOA1	A8K866; hsa:335; P02647; Q6LDN9; Q6Q785; Q9UCS8; Q9UCT8	P02647	3.948	1.98112	0.130501
NCF1	A6NEH2; A8K7S9; hsa:653361; O43842; P14598; Q2PP07; Q53FR5; Q9BU90; Q9BXI7; Q9BXI8; Q9UDV9; Q9UMU2	P14598	2.759	1.46415	0.130367
C3	A0A8Q3SI22	A0A8Q3SI22	3.84	1.94111	0.12922
TSPAN6	hsa:7105; O43657; Q54A42; Q6IAN9	O43657	0.185	-2.4344	0.127918
APOB	C0JYY2	C0JYY2	3.973	1.99023	0.127468
MAN2C1	H3BMX2; H3BQY8; H3BUT6; hsa:4123; Q13358; Q68EM8; Q9NTJ4; Q9UL64	Q9NTJ4	3.265	1.70708	0.126964
HEL-S-153w	V9HWF6	V9HWF6	4.006	2.00216	0.123572
CTSV	hsa:1515; O60233; O60911; Q2TB86; Q5T1U0	O60911	3.561	1.83228	0.120853
PSMD13	B3KT15; hsa:5719; O75831; Q53XU2; Q9UNM6; Q9UNV3	Q9UNM6	5.351	2.41981	0.1206
C5	hsa:727; P01031; Q14CJ0; Q27I61	P01031	3.406	1.76808	0.1206
AKAP9	A4D1F0; A4D1F2; A4D1F4; hsa:10142; O14869; O43355; O94895; Q75N20; Q99996; Q9UQH3; Q9UQQ4; Q9Y6B8; Q9Y6Y2	Q99996	0.315	-1.66658	0.120369
EDARADD	A0A024R3U0; L0R849	L0R849	0.174	-2.52284	0.120035
HBA1	G3V1N2	G3V1N2	0.27	-1.88897	0.119622
H1-2	A8K4I2; hsa:3006; P16403	P16403	3.761	1.91112	0.118788
OLFM4	A0A024QZ95; hsa:10562	A0A024QZ95	4.054	2.01935	0.118606
GYG1	D3DNH0; D3DNH1; D3DNH2; hsa:2992; P46976; Q6FHZ1; Q9UNV0	P46976	3.635	1.86196	0.117438
CFHR2	hsa:3080; P36980; Q14310; Q5T9T1	P36980	3.933	1.97563	0.117167
C6	hsa:729; P13671	P13671	3.242	1.69688	0.116552
APMAP	A8K514; B4DXG1; hsa:57136; Q6UVZ8; Q9GZS8; Q9HDC9; Q9NUB2	Q9HDC9	3.526	1.81803	0.114889
TNXB	hsa:7148; P22105; P78530; P78531; Q08424; Q08AM0; Q08AM1; Q59GU7; Q5SQD3; Q5ST74; Q7L8Q4; Q8N4R1; Q9NPK9; Q9UC10; Q9UC11; Q9UC12; Q9UC13; Q9UMG7	P22105	0.209	-2.25843	0.11083
B2M	H0YLF3	H0YLF3	3.527	1.81844	0.105082
RETN	D6W649; hsa:56729; Q540D9; Q76B53; Q9HD89	Q9HD89	3.152	1.65627	0.103862
IGLC6	P0CF74	P0CF74	0.191	-2.38836	0.101648
EFHD2	A0A024QZ77; A0A140VJI8; hsa:79180	A0A024QZ77	3.606	1.8504	0.0974185
RNASE3	hsa:6037; P12724; Q4VBC1; Q8WTP7; Q8WZ62; Q9GZN9	P12724	0.286	-1.80591	0.0959061
KRTDAP	A1L4D7; hsa:388533; P60985	P60985	2.828	1.49978	0.0948461
IL16	A6NM20; A8MU65; B5TY35; B9EGR6; H3BVH5; hsa:3603; Q14005; Q16435; Q6VVE6; Q6ZMQ7; Q9UP18	Q14005	5.456	2.44784	0.0938153
S100A7	hsa:6278; P31151; Q5SY67; Q6FGE3; Q9H1E2	P31151	4.329	2.11403	0.0907129
SOD2	B2R7R1; B3KUK2; B4DL20; B4E3K9; E1P5A9; hsa:6648; P04179; P78434; Q16792; Q5TCM1; Q96EE6; Q9P2Z3	P04179	2.747	1.45786	0.089462
HPX	B2R957; hsa:3263; P02790	P02790	4.363	2.12532	0.0876645
TTR	hsa:7276; P02766; Q549C7; Q6IB96; Q9UBZ6; Q9UCM9	P02766	4.392	2.13488	0.0852612
KLK6	A6NJA1; A8MW09; hsa:5653; Q6H301; Q92876	Q92876	3.774	1.91609	0.0840307
ORM2	B2R5L2; hsa:5005; P19652; Q16571; Q5T538; Q6IB74	P19652	4.444	2.15186	0.0809165
LUM	B2R6R5; hsa:4060; P51884; Q96QM7	P51884	3.273	1.71061	0.0806984
MAPK8IP1	D3DQP4; hsa:9479; O43407; Q9UQF2	Q9UQF2	0.197	-2.34373	0.0800993
CEACAM1	A6NE38; A8MY49; hsa:634; O60430; P13688; Q069I7; Q13854; Q13857; Q13858; Q13859; Q13860; Q15600; Q15601; Q16170; Q5UB49; Q7KYP5; Q96CA7; Q9UQV9	P13688	0.262	-1.93236	0.0775904
HMFT1766	hsa:116844; Q68CK4	Q68CK4	3.312	1.7277	0.0775627
IGHV2-70	A0A0B4J2H3; P01814; P01815; P01816; P04438	P01814	5.638	2.49518	0.0763767
KLKB1	A6NH96; B2R8H9; hsa:3818; P03952; Q17RE8; Q17RE9; Q4W5C3	P03952	3.3	1.72247	0.0761835
HP	B0AZL5; hsa:3240; P00737; P00738; Q0VAC4; Q0VAC5; Q2PP15; Q3B7J0; Q6LBY9; Q9UC67	P00738	4.538	2.18206	0.0740235
BOLA2; BOLA2B	A1L454; A7YDY3; hsa:552900; hsa:654483; Q9H3K6	Q9H3K6	5.941	2.57071	0.0702694
SERPINA6	A8K456; hsa:866; P08185; Q7Z2Q9	P08185	3.712	1.8922	0.0688228
GAPD	Q5ZEY3	Q5ZEY3	4.632	2.21164	0.0668231
DEFB4A; DEFB4B	hsa:100289462; hsa:1673; O15263; Q52LC0	O15263	4.419	2.14372	0.0658305
KLK8	hsa:11202; O60259; Q5V9X1; Q5V9X2; Q8IW69; Q9HCB3; Q9NR68; Q9NR69; Q9UIL9; Q9UQ47	O60259	2.912	1.54201	0.0606788
ITIH4	B7Z545; E9PGN5; hsa:3700; Q14624; Q15135; Q9P190; Q9UQ54	Q14624	4.765	2.25248	0.0600414
IgH	A0A2U8J984	A0A2U8J984	4.106	2.03773	0.0579256
IgH	A0A2Y9CYF0	A0A2Y9CYF0	0.209	-2.25843	0.0563584
STAT3	A8K7B8; hsa:6774; K7ENL3; O14916; P40763; Q9BW54	P40763	6.451	2.68952	0.0555041
KIF5B	A0AVB2; hsa:3799; P33176; Q5VZ85	P33176	3.224	1.68885	0.0523986
DCD	A5JHP2; A5JHP3; hsa:117159; P58461; P81605; Q53YJ2	P81605	3.489	1.80281	0.0505826
C4BPA	hsa:722; P04003; Q5VVQ8	P04003	3.639	1.86354	0.0479278
Gc	A0A1B1CYC8	A0A1B1CYC8	4.167	2.05901	0.0477315
KRT16	A8K488; hsa:3868; P08779; P30654; Q16402; Q9UBG8	P08779	0.265	-1.91594	0.0465858
CFHR1	A8K465; hsa:3078; Q03591; Q3B774; Q9UJ17	Q03591	3.045	1.60644	0.0411152
GSTT2B	hsa:653689; O60665; P0CG30; P30712; Q6IPV7; Q9HD76	P0CG30	0.176	-2.50635	0.0407094
C9	hsa:735; P02748	P02748	3.773	1.91571	0.0404229
PFN3	A2RUL3; hsa:345456; P60673	P60673	5.448	2.44573	0.0380145
IgH	A0A2U8J994	A0A2U8J994	5.281	2.40081	0.0377706
SPP1	B2RDA1; hsa:6696; P10451; Q15681; Q15682; Q15683; Q4W597; Q567T5; Q8NBK2; Q96IZ1	P10451	6.935	2.7939	0.0353567
DIAPH1	A6NF18; B7ZKW2; E9PEZ2; hsa:1729; O60610; Q17RN4; Q59FH8; Q9UC76	O60610	3.565	1.8339	0.0343743
APOE	B2RC15; C0JYY5; hsa:348; P02649; Q9P2S4	P02649	5.439	2.44334	0.032801
LY6D	B2R5F1; D3DWJ0; hsa:8581; O43783; Q14210; Q6GTV9; Q8TBD4; Q92933	Q14210	3.576	1.83835	0.0319
APCS	hsa:325; P02743	P02743	4.531	2.17983	0.0271664
MPO	A0A8V8TPE5	A0A8V8TPE5	4.604	2.20289	0.0255107
GRXCR2	A6NFK2; hsa:643226	A6NFK2	6.244	2.64247	0.0253389
LALBA	hsa:3906; P00709; Q6FGX0; Q9UDK4	P00709	4.748	2.24732	0.0238186
APOA2	B2R524; hsa:336; P02652	P02652	5.841	2.54622	0.0228585
APOC1	B2R526; hsa:341; P02654; Q6IB97	P02654	6.39	2.67582	0.0203893
GMDS	E9PI88; hsa:2762; O60547; O75357; Q5T954; Q6FH09; Q9UGZ3; Q9UJK9	O60547	0.124	-3.01159	0.0187468
CLEC3B	hsa:7123; P05452; Q6FGX6	P05452	6.025	2.59096	0.016937
SAMD11	H7C3J6	H7C3J6	5.53	2.46728	0.0164591
ACTB	A0A2R8YFE2	A0A2R8YFE2	5.007	2.32395	0.014256
HSPA1L	A6NNB0; B0UXW8; hsa:3305; O75634; P34931; Q2HXR3; Q8NE72; Q96QC9; Q9UQM1	P34931	5.366	2.42385	0.0131338
APOM	B0UX98; hsa:55937; O95445; Q5SRP4; Q9P046; Q9UMP6	O95445	5.112	2.35389	0.0128144
APOC2	C0JYY4; hsa:344; P02655; Q9BS39; Q9UDE3; Q9UNK3	P02655	3.694	1.88518	0.0117862
SERPIND1	B2RAI1; D3DX34; hsa:3053; P05546; Q6IBZ5	P05546	4.733	2.24275	0.0110752
LAMTOR5	A0A0C4DGV4; hsa:10542; O43504; Q6IBD8	O43504	0.141	-2.82623	0.0107576
DHX9	B2RNV4; hsa:1660; Q05CI5; Q08211; Q12803; Q32Q22; Q5VY62; Q6PD69; Q99556	Q08211	5.944	2.57143	0.00853172
IGHV1-2	A0A0F7T983	A0A0F7T983	9.454	3.24092	0.00765888
BID	hsa:637; P55957; Q549M7; Q71T04; Q7Z4M9; Q8IY86	P55957	5.034	2.33171	0.00740733
ACT	Q562L9	Q562L9	5.735	2.51979	0.00643603
LPA	A0A8J8ZCA0	A0A8J8ZCA0	6.127	2.61518	0.00642602
SCGB2A1	hsa:4246; O75556	O75556	0.151	-2.72738	0.00300543
HNRNPAB	D6RBZ0	D6RBZ0	4.833	2.27292	0.00289006
SCGB1D1	hsa:10648; O95968	O95968	0.143	-2.80591	0.00193216
HBA2	A0A385HW21	A0A385HW21	9.488	3.2461	0.00141665
U7	A0A126LAV1	A0A126LAV1	0.119	-3.07097	0.00106396
HBB	Q9GZL9	Q9GZL9	10.36	3.37295	0.000802114
HBA2	A0A385HVZ2	A0A385HVZ2	8.926	3.15801	0.000753619
DKFZp686N02209	Q7Z351	Q7Z351	6.704	2.74502	0.000654833
LSM4	hsa:25804; Q9Y4Z0	Q9Y4Z0	5.297	2.40518	0.000652038
F5-20	A0N7I9	A0N7I9	10.569	3.40177	0.000410381
IgH	A0A2U8J944	A0A2U8J944	0.17	-2.55639	0.000329277
HRG	B9EK35; D3DNU7; hsa:3273; P04196	P04196	12.634	3.65924	0.000192059
HBB	C8C504	C8C504	12.816	3.67987	0.000185671
IGLC7	A0A075B6L1; A0M8Q6	A0M8Q6	0.131	-2.93236	0.000184333
C4B	A0A140TA29	A0A140TA29	6.903	2.78722	0.000170561
SAA2-SAA4	A0A096LPE2; hsa:100528017	A0A096LPE2	6.689	2.74179	0.000168161
APOB	hsa:338; O00502; P04114; P78479; P78480; P78481; Q13779; Q13785; Q13786; Q13787; Q13788; Q4ZG63; Q53QC8; Q7Z600; Q9UMN0	P04114	7.742	2.95271	0.00012941
APOC3	A3KPE2; hsa:345	A3KPE2	7.789	2.96144	7.96656e-05
FGG	D3DP16	D3DP16	8.843	3.14454	6.70005e-06
VHCH1	A4F255	A4F255	15.604	3.96384	6.64722e-06
HP	A0A0U4EXB4	A0A0U4EXB4	0.081	-3.62593	1.95816e-06
ANXA4	B4DDF9; hsa:307; P09525; Q6LES2; Q96F33; Q9BWK1	P09525	0.058	-4.1078	2.22528e-09
